# Supplementary material for: Construction and analysis of a lncRNA-miRNA-mRNA network based on competitive endogenous RNA reveal functional lncRNAs in oral cancer
Source: BMC Med Genomics. 2020 Jun 22;13:84. doi: 10.1186/s12920-020-00741-w (PMC7310129; doi:10.1186/s12920-020-00741-w)
Supplement: Supplementary file 2 — Additional file 2. TCGA datasets of all oral cancer samples obtained from the TCGA. The data included 305 oral cancer samples (14 samples of non-solid tumors were excluded) and 44 matched normal samples. [file 12920_2020_741_MOESM2_ESM.xls]

## Sheet: Sheet1
Additional file 2. TCGA datasets of all oral cancer samples obtained from the TCGA. The data included 305 oral cancer samples（14 samples of non-solid tumors were excluded）and 44 matched normal samples.
Case ID	Link	Primary Site
TCGA-D6-6515-01A-21R-1873-07	https://portal.gdc.cancer.gov/cases/8e0e456e-85ee-4de5-8f0b-72393d6acde0	Other and unspecified parts of tongue
TCGA-CV-7180-01A-11R-2016-07	https://portal.gdc.cancer.gov/cases/d2ca9a4d-c14c-40c0-871c-88794a02e4aa	Other and unspecified parts of tongue
TCGA-CQ-6219-01A-11R-1915-07	https://portal.gdc.cancer.gov/cases/0ca3d25a-22e9-4e40-834b-65f402535005	Other and unspecified parts of tongue
TCGA-IQ-A6SH-01A-12R-A34R-07	https://portal.gdc.cancer.gov/cases/573e3713-781f-447e-9f4d-a7faae4a4f03	Other and unspecified parts of tongue
TCGA-CN-6992-01A-11R-1915-07	https://portal.gdc.cancer.gov/cases/547de7d8-c2f1-41d7-a0b4-cc6f39712301	Larynx
TCGA-BA-5556-01A-01R-1514-07	https://portal.gdc.cancer.gov/cases/70741b73-9683-42bd-87fc-6a021a70103b	Floor of mouth
TCGA-CV-7245-01A-11R-2016-07	https://portal.gdc.cancer.gov/cases/ae2051a3-f851-4cb3-af18-029f4574b179	Larynx
TCGA-CV-5440-01A-01R-1514-07	https://portal.gdc.cancer.gov/cases/10d0a058-3e5e-4916-84c4-25f934b96f86	Larynx
TCGA-UF-A7JO-01A-11R-A34R-07	https://portal.gdc.cancer.gov/cases/55deab98-29c3-45a1-bc13-bce3f13ad481	Floor of mouth
TCGA-CV-5443-01A-01R-1514-07	https://portal.gdc.cancer.gov/cases/180036a2-3b56-405e-a1fe-d5932517b6c7	Larynx
TCGA-CN-A498-01A-11R-A24H-07	https://portal.gdc.cancer.gov/cases/34aad752-d78f-440b-abd2-f9f939c82664	Other and unspecified parts of tongue
TCGA-CV-7248-01A-11R-2016-07	https://portal.gdc.cancer.gov/cases/34227de4-d23c-46d6-b78b-49add24a4b88	Larynx
TCGA-KU-A66T-01A-11R-A30B-07	https://portal.gdc.cancer.gov/cases/27392405-1365-49e6-8afe-7c18946ab06e	Floor of mouth
TCGA-IQ-A61J-01A-11R-A30B-07	https://portal.gdc.cancer.gov/cases/d69e29ca-24be-4f35-a581-f82e624b8e8b	Other and unspecified parts of tongue
TCGA-CV-A45Y-01A-11R-A24Z-07	https://portal.gdc.cancer.gov/cases/468061c2-0acb-4f67-a357-99ccbd81a8b7	Larynx
TCGA-P3-A6T0-01A-12R-A34R-07	https://portal.gdc.cancer.gov/cases/e3121dde-eee2-4975-a135-bdb89434a7e2	Floor of mouth
TCGA-CN-5370-01A-01R-2016-07	https://portal.gdc.cancer.gov/cases/54dab158-eb39-4334-8b5a-bf290e6b8bb1	Other and unspecified parts of tongue
TCGA-CN-6024-01A-11R-1686-07	https://portal.gdc.cancer.gov/cases/2fc48edb-a428-49c3-9599-d00eb2b448ac	Other and unspecified parts of tongue
TCGA-CR-7397-01A-11R-2016-07	https://portal.gdc.cancer.gov/cases/a40bb4bc-9ee6-4a8b-8a33-3a4ed78f69a7	Other and unspecified parts of tongue
TCGA-QK-AA3J-01A-11R-A39I-07	https://portal.gdc.cancer.gov/cases/677c9d22-e518-43ab-9668-a606c35a6eeb	Larynx
TCGA-BA-A6DI-01A-11R-A30B-07	https://portal.gdc.cancer.gov/cases/cb78efb3-bc29-4de7-9128-fdc4f9539b48	Larynx
TCGA-D6-6823-01A-11R-1915-07	https://portal.gdc.cancer.gov/cases/fbdab01c-191c-4aef-9451-ca3afec55fa1	Other and unspecified parts of tongue
TCGA-CR-7390-01A-11R-2016-07	https://portal.gdc.cancer.gov/cases/67f2ac9b-b9fb-4ffd-ae60-6ff1114e9290	Other and unspecified parts of tongue
TCGA-UF-A7JK-01A-11R-A34R-07	https://portal.gdc.cancer.gov/cases/1ca54115-93a3-4c0e-abf0-915b4bbff10c	Larynx
TCGA-CN-5358-01A-01R-1514-07	https://portal.gdc.cancer.gov/cases/b4e0c62d-f2f6-4243-9e0f-ae2ad4ca4bb8	Floor of mouth
TCGA-CV-6945-01A-11R-1915-07	https://portal.gdc.cancer.gov/cases/15714e69-e075-4688-8f51-c7102fe4ca07	Other and unspecified parts of tongue
TCGA-CQ-6218-01A-11R-1915-07	https://portal.gdc.cancer.gov/cases/64260b33-dac0-4442-82c8-04f0c9ea8a01	Other and unspecified parts of tongue
TCGA-CN-4737-01A-01R-1436-07	https://portal.gdc.cancer.gov/cases/1f744ada-6de1-446d-b62c-76a7fc8b40af	Other and unspecified parts of tongue
TCGA-UF-A7JH-01A-21R-A34R-07	https://portal.gdc.cancer.gov/cases/0abe0b8f-fd93-43e8-b78f-48a7c3f96868	Larynx
TCGA-BA-4077-01B-01R-1436-07	https://portal.gdc.cancer.gov/cases/4bfbce2b-9d0b-4e8a-950f-fd8e0ba3e05a	Other and unspecified parts of tongue
TCGA-MT-A67A-01A-11R-A30B-07	https://portal.gdc.cancer.gov/cases/eda7df86-a344-4790-88ac-e1391f07f66d	Other and unspecified parts of tongue
TCGA-F7-8489-01A-31R-2403-07	https://portal.gdc.cancer.gov/cases/513b1a26-8f1b-49a0-8957-de10930e6c98	Floor of mouth
TCGA-DQ-5625-01A-01R-1873-07	https://portal.gdc.cancer.gov/cases/53d9a130-4a3a-4491-85cd-9a44415a1632	Other and unspecified parts of tongue
TCGA-P3-A6T7-01A-11R-A34R-07	https://portal.gdc.cancer.gov/cases/7cb42865-af55-487d-b604-faace62bba51	Floor of mouth
TCGA-UF-A718-01A-22R-A34R-07	https://portal.gdc.cancer.gov/cases/2135b007-b714-495b-9b30-92010179ec33	Larynx
TCGA-QK-A6VB-01A-12R-A34R-07	https://portal.gdc.cancer.gov/cases/63d646e2-60aa-4bd5-b2ed-6254c9c51be4	Floor of mouth
TCGA-CV-6959-01A-11R-1915-07	https://portal.gdc.cancer.gov/cases/ef3ce0e5-d2e8-4616-8b1a-a78c591cf235	Other and unspecified parts of tongue
TCGA-HD-7832-01A-11R-2132-07	https://portal.gdc.cancer.gov/cases/31e58fac-3ac3-4eeb-82d6-3f2b5cb8a60d	Floor of mouth
TCGA-CV-A45X-01A-21R-A24Z-07	https://portal.gdc.cancer.gov/cases/3101785d-1cc2-4bd9-9fce-02205d0548c6	Floor of mouth
TCGA-CQ-6222-01A-11R-1915-07	https://portal.gdc.cancer.gov/cases/e1670628-632d-4305-be07-9b9b6bea3350	Other and unspecified parts of tongue
TCGA-CQ-5329-01A-01R-1686-07	https://portal.gdc.cancer.gov/cases/02dcc11f-4f0e-4c9e-8d96-d22d47beef5d	Other and unspecified parts of tongue
TCGA-CV-5973-01A-11R-1686-07	https://portal.gdc.cancer.gov/cases/8fc1f1be-d2d5-4b3a-9973-f4d964018beb	Other and unspecified parts of tongue
TCGA-BA-5555-01A-01R-1514-07	https://portal.gdc.cancer.gov/cases/8970f713-4a7a-4125-892c-6a34139371d8	Larynx
TCGA-HD-8635-01A-11R-2403-07	https://portal.gdc.cancer.gov/cases/b843df7e-db06-4d29-b00d-6a93effd9191	Other and unspecified parts of tongue
TCGA-CV-7250-01A-11R-2016-07	https://portal.gdc.cancer.gov/cases/0858c8b7-e2eb-4461-b65e-9d476029ad8d	Larynx
TCGA-HD-7831-01A-11R-2132-07	https://portal.gdc.cancer.gov/cases/0f718e17-86c1-4221-a878-d57ae87e744f	Other and unspecified parts of tongue
TCGA-CR-7364-01A-11R-2016-07	https://portal.gdc.cancer.gov/cases/62887787-9385-470a-a993-98ede58f0940	Larynx
TCGA-CN-A63W-01A-11R-A30B-07	https://portal.gdc.cancer.gov/cases/5d5defb3-8572-467d-b383-7358f802b398	Larynx
TCGA-D6-A6EK-01A-11R-A31N-07	https://portal.gdc.cancer.gov/cases/f248d7b9-6ea7-44ef-8af6-8beda6c6ba4a	Larynx
TCGA-BA-6869-01A-11R-1873-07	https://portal.gdc.cancer.gov/cases/fafd6f5b-1d76-4537-bd1c-e0bd7b4e2166	Larynx
TCGA-BA-6873-01A-11R-1873-07	https://portal.gdc.cancer.gov/cases/bf6b931e-cb2e-4cc0-b603-e9fc71fdc509	Other and unspecified parts of tongue
TCGA-CR-7392-01A-11R-2016-07	https://portal.gdc.cancer.gov/cases/03aca47b-7653-4938-9178-ed7c37eee6d5	Other and unspecified parts of tongue
TCGA-UF-A71A-01A-22R-A34R-07	https://portal.gdc.cancer.gov/cases/2c7f1035-5c8c-4c49-8b9b-2f1233896530	Floor of mouth
TCGA-CN-A642-01A-12R-A30B-07	https://portal.gdc.cancer.gov/cases/a1ded1e8-eb28-49dd-8f3d-1ce8f40eed8f	Other and unspecified parts of tongue
TCGA-CN-6012-01A-11R-1686-07	https://portal.gdc.cancer.gov/cases/9023c9bf-02a0-4396-8161-304089957b62	Larynx
TCGA-CV-A45W-01A-11R-A24Z-07	https://portal.gdc.cancer.gov/cases/2d74e19e-9677-491f-b9ea-4874db64747a	Larynx
TCGA-CV-A6K0-01B-21R-A31N-07	https://portal.gdc.cancer.gov/cases/d5e136fd-b6fc-4400-88d3-30d10cbd9801	Other and unspecified parts of tongue
TCGA-CN-6022-01A-21R-1686-07	https://portal.gdc.cancer.gov/cases/339f80f9-a542-4aaa-8bb8-3784493dd5ab	Larynx
TCGA-CN-A6V3-01A-12R-A34R-07	https://portal.gdc.cancer.gov/cases/896e37fa-3a6a-481b-b790-5ee62bbdc9fa	Larynx
TCGA-QK-A8Z7-01A-11R-A39I-07	https://portal.gdc.cancer.gov/cases/2c878227-77a1-4988-a46c-885db9e400f7	Floor of mouth
TCGA-CN-A497-01A-11R-A24H-07	https://portal.gdc.cancer.gov/cases/76214b90-c323-4fdc-92f4-1180abdb1380	Larynx
TCGA-F7-A50G-01A-11R-A266-07	https://portal.gdc.cancer.gov/cases/85ae3b0f-3a54-4a23-be25-9a4deebbc011	Other and unspecified parts of tongue
TCGA-CN-A63T-01A-11R-A28V-07	https://portal.gdc.cancer.gov/cases/a3f98e70-7050-46cf-a679-ca7a83f4442f	Larynx
TCGA-CN-6019-01A-11R-1686-07	https://portal.gdc.cancer.gov/cases/ee3061ec-273c-4bef-a325-35e9c469bf01	Other and unspecified parts of tongue
TCGA-HD-A6HZ-01A-12R-A31N-07	https://portal.gdc.cancer.gov/cases/9205dc07-93f5-4b5e-924e-8e097616160f	Other and unspecified parts of tongue
TCGA-T3-A92M-01A-31R-A39I-07	https://portal.gdc.cancer.gov/cases/dbdeb4ca-f67c-4d89-af60-88b425ebe461	Larynx
TCGA-IQ-7631-01A-11R-2081-07	https://portal.gdc.cancer.gov/cases/d8a6383e-3320-4d2c-9017-31e8e1e8f120	Other and unspecified parts of mouth
TCGA-CR-7398-01A-11R-2016-07	https://portal.gdc.cancer.gov/cases/e189f082-c748-43d4-96ce-0c381e376531	Larynx
TCGA-UF-A71E-01A-31R-A34R-07	https://portal.gdc.cancer.gov/cases/119ea204-792b-49ec-8fd4-eb88c4f91042	Floor of mouth
TCGA-UF-A719-01A-12R-A34R-07	https://portal.gdc.cancer.gov/cases/b295a542-f5b3-4b81-84ed-3704b944a8e3	Floor of mouth
TCGA-CN-4725-01A-01R-1436-07	https://portal.gdc.cancer.gov/cases/3be2ace5-1c2a-49e9-8da9-ceed6119530b	Other and unspecified parts of tongue
TCGA-WA-A7H4-01A-21R-A34R-07	https://portal.gdc.cancer.gov/cases/4199c571-f20f-4873-afd3-5393f2f8d2db	Other and unspecified parts of tongue
TCGA-CV-5441-01A-01R-1514-07	https://portal.gdc.cancer.gov/cases/c72ae014-3c05-47f9-8615-6633467bc532	Larynx
TCGA-QK-A8Z9-01B-11R-A39I-07	https://portal.gdc.cancer.gov/cases/8980fb06-e38d-459f-a777-52048d492def	Floor of mouth
TCGA-CN-4738-01A-02R-1514-07	https://portal.gdc.cancer.gov/cases/97640ef0-0259-4244-95ba-48d28c60b372	Larynx
TCGA-CV-7418-01A-11R-2081-07	https://portal.gdc.cancer.gov/cases/20ad4ac0-6a87-461f-83a5-fded51bf821a	Larynx
TCGA-BA-A6D8-01A-31R-A31N-07	https://portal.gdc.cancer.gov/cases/b39c64bb-122d-44b3-9672-d0dc8468ca93	Floor of mouth
TCGA-CV-5971-01A-11R-1686-07	https://portal.gdc.cancer.gov/cases/1465b7ec-8d2b-47dd-8387-977eed44cc86	Other and unspecified parts of tongue
TCGA-QK-A8ZB-01A-11R-A39I-07	https://portal.gdc.cancer.gov/cases/3d2ff6c0-8c03-440d-8ec1-231862bd6713	Larynx
TCGA-UF-A71D-01A-12R-A34R-07	https://portal.gdc.cancer.gov/cases/32aac152-322b-4d7f-a78b-448fecdf17bf	Larynx
TCGA-CV-A464-01A-11R-A266-07	https://portal.gdc.cancer.gov/cases/27707915-d36e-4da7-9b39-2fdd9ce0bdc5	Other and unspecified parts of mouth
TCGA-CV-A6JD-01A-11R-A31N-07	https://portal.gdc.cancer.gov/cases/432fbb6c-331f-4d2d-834d-f6378d88107a	Floor of mouth
TCGA-CN-4723-01A-01R-1436-07	https://portal.gdc.cancer.gov/cases/96163e94-4a14-4907-a57a-cfab4caf19a4	Larynx
TCGA-F7-A624-01A-22R-A30B-07	https://portal.gdc.cancer.gov/cases/46e51eb2-0c5e-457b-af1a-8bac1b8a8bea	Other and unspecified parts of mouth
TCGA-CV-A463-01A-11R-A266-07	https://portal.gdc.cancer.gov/cases/fa9f6b24-16b4-4dda-acce-bf2e186d365d	Floor of mouth
TCGA-CV-6953-01A-11R-1915-07	https://portal.gdc.cancer.gov/cases/a4e90f64-d11a-4278-a79e-d64c936e8e86	Floor of mouth
TCGA-CV-7261-01A-11R-2016-07	https://portal.gdc.cancer.gov/cases/55f96a9c-e2c8-4243-8a7e-94bc6fab73a6	Larynx
TCGA-CV-5979-01A-11R-1686-07	https://portal.gdc.cancer.gov/cases/1e05fdbd-c80b-41c6-9b40-8a7200c92e76	Other and unspecified parts of tongue
TCGA-CV-7430-01A-11R-2132-07	https://portal.gdc.cancer.gov/cases/df132eb8-174b-4427-a16b-953e0f28bf2f	Larynx
TCGA-CQ-6221-01A-11R-2081-07	https://portal.gdc.cancer.gov/cases/839b660c-98fe-4468-a2b3-408594350250	Other and unspecified parts of tongue
TCGA-QK-A6IJ-01A-11R-A31N-07	https://portal.gdc.cancer.gov/cases/bdc0a7f5-d0f9-4008-bf4c-51e570ca1ebc	Floor of mouth
TCGA-CV-7446-01A-11R-2232-07	https://portal.gdc.cancer.gov/cases/c4ad0479-8bef-4876-b423-fe83f222a60a	Other and unspecified parts of tongue
TCGA-BA-6870-01A-11R-1873-07	https://portal.gdc.cancer.gov/cases/730c3b27-24d5-4a80-b659-db54cd2bc4fa	Larynx
TCGA-CN-6021-01A-11R-1686-07	https://portal.gdc.cancer.gov/cases/9eb1997f-14f5-4230-ae4f-1ef1943e1723	Larynx
TCGA-CQ-6224-01A-11R-1915-07	https://portal.gdc.cancer.gov/cases/d86fd392-fa5c-4142-a647-440e6c32d478	Other and unspecified parts of tongue
TCGA-F7-A622-01A-11R-A28V-07	https://portal.gdc.cancer.gov/cases/9c128871-1026-46ab-9ae9-7c6aac468b11	Larynx
TCGA-P3-A6T2-01A-11R-A34R-07	https://portal.gdc.cancer.gov/cases/a563109d-0990-4bdc-8bd7-6766d1eadbdc	Other and unspecified parts of mouth
TCGA-CV-7236-01A-11R-2016-07	https://portal.gdc.cancer.gov/cases/38cfe5af-02e4-4271-8978-8e2566d3dca7	Other and unspecified parts of tongue
TCGA-CN-4727-01A-01R-1436-07	https://portal.gdc.cancer.gov/cases/12d05e8f-8d13-47c1-b713-2250f6abcef9	Larynx
TCGA-CQ-5327-01A-01R-1686-07	https://portal.gdc.cancer.gov/cases/5a03e2b6-4c8b-479a-9036-9859af031da4	Other and unspecified parts of tongue
TCGA-C9-A480-01A-12R-A24H-07	https://portal.gdc.cancer.gov/cases/e8f0cd72-e423-45e0-ad1e-83aa7fb354e3	Other and unspecified parts of tongue
TCGA-CV-A6JO-01B-11R-A34R-07	https://portal.gdc.cancer.gov/cases/865c624a-d52d-4c53-9904-40014cb8cce7	Other and unspecified parts of tongue
TCGA-CV-6933-01A-11R-1915-07	https://portal.gdc.cancer.gov/cases/2a749317-0156-4213-8482-b2c2d6e52e9b	Other and unspecified parts of tongue
TCGA-BA-6872-01A-11R-1873-07	https://portal.gdc.cancer.gov/cases/3e5f451a-5882-4914-ae1a-95c898c2bcca	Floor of mouth
TCGA-HD-8634-01A-11R-2403-07	https://portal.gdc.cancer.gov/cases/22933e67-5c61-4c13-9772-5adb78785b34	Other and unspecified parts of tongue
TCGA-D6-A4Z9-01A-11R-A24Z-07	https://portal.gdc.cancer.gov/cases/55a9e8ae-95a3-485c-8df0-78740fcd58d8	Other and unspecified parts of tongue
TCGA-CR-7391-01A-11R-2016-07	https://portal.gdc.cancer.gov/cases/832316ee-08ab-412b-9e4d-8a57ff84bc11	Other and unspecified parts of tongue
TCGA-BA-4074-01A-01R-1436-07	https://portal.gdc.cancer.gov/cases/a63ca97d-ef31-4118-9547-a6730967290f	Other and unspecified parts of tongue
TCGA-CN-4734-01A-01R-1436-07	https://portal.gdc.cancer.gov/cases/b80fdc9a-341d-4277-9664-8e8f770d9ddd	Other and unspecified parts of mouth
TCGA-CV-6441-01A-11R-1686-07	https://portal.gdc.cancer.gov/cases/59398d50-45cf-4812-a24e-0c00c0199971	Other and unspecified parts of tongue
TCGA-D6-6825-01A-21R-1915-07	https://portal.gdc.cancer.gov/cases/42bc2336-2408-441a-83b9-aadc9700f750	Other and unspecified parts of tongue
TCGA-CV-7410-01A-21R-2081-07	https://portal.gdc.cancer.gov/cases/06f0cf45-3840-44b2-bfc5-18eb980b8f68	Larynx
TCGA-CX-7086-01A-11R-2081-07	https://portal.gdc.cancer.gov/cases/ad6c9d09-2c03-4786-a72d-dd2aa5f603d4	Floor of mouth
TCGA-CN-5364-01A-01R-1436-07	https://portal.gdc.cancer.gov/cases/13f63218-0949-41e6-a661-c844414c45b5	Floor of mouth
TCGA-BA-A6DB-01A-11R-A30B-07	https://portal.gdc.cancer.gov/cases/207c8a26-1a2d-47d9-8db8-a25a7fd8655a	Other and unspecified parts of tongue
TCGA-CQ-5325-01A-01R-1686-07	https://portal.gdc.cancer.gov/cases/408c5d54-7888-4955-8386-bf8819b48a6c	Other and unspecified parts of tongue
TCGA-CV-7437-01A-21R-2132-07	https://portal.gdc.cancer.gov/cases/a4cb2c52-15e2-45c8-aff9-23339217d167	Larynx
TCGA-BA-5151-01A-01R-1436-07	https://portal.gdc.cancer.gov/cases/a55fb87d-f606-48a5-82f5-09eacbacf41b	Other and unspecified parts of mouth
TCGA-CV-A461-01A-41R-A266-07	https://portal.gdc.cancer.gov/cases/3cf77e08-ea34-4091-b242-75c7e35ff699	Larynx
TCGA-CR-6493-01A-11R-1873-07	https://portal.gdc.cancer.gov/cases/b43b8aed-d166-4f00-8144-24ad3fe314ed	Other and unspecified parts of tongue
TCGA-CV-A6JT-01A-11R-A31N-07	https://portal.gdc.cancer.gov/cases/6a82a217-f7a2-4697-98a6-6c6553e8fac1	Other and unspecified parts of tongue
TCGA-UF-A7JJ-01A-11R-A34R-07	https://portal.gdc.cancer.gov/cases/68f612b7-33b4-4ca4-b012-439bfd598888	Larynx
TCGA-CR-7372-01A-11R-2016-07	https://portal.gdc.cancer.gov/cases/45c3cd39-1c5d-4e26-8afc-5bed3c230088	Other and unspecified parts of tongue
TCGA-CR-6474-01A-11R-1873-07	https://portal.gdc.cancer.gov/cases/9f771c36-16ec-4770-bc53-f6c861343f1c	Larynx
TCGA-CV-6939-01A-11R-1915-07	https://portal.gdc.cancer.gov/cases/e7d1f0dd-eec0-4670-a2ba-00ffe38c6382	Other and unspecified parts of tongue
TCGA-D6-8568-01A-11R-2403-07	https://portal.gdc.cancer.gov/cases/5ed786f3-1d15-4079-bb8f-2f34ef305644	Larynx
TCGA-UF-A7JD-01A-11R-A34R-07	https://portal.gdc.cancer.gov/cases/d947828f-d62f-426b-9710-3c93a7aef05b	Other and unspecified parts of mouth
TCGA-CV-6951-01A-11R-1915-07	https://portal.gdc.cancer.gov/cases/91728cd6-ed91-49dc-9279-faedbe211a9d	Other and unspecified parts of tongue
TCGA-F7-8298-01A-11R-2403-07	https://portal.gdc.cancer.gov/cases/b4d5299d-1f25-4565-b612-0a0a4d6656ec	Larynx
TCGA-CV-6941-01A-11R-1915-07	https://portal.gdc.cancer.gov/cases/ea93555b-daa5-439a-a13a-796917365454	Other and unspecified parts of tongue
TCGA-UF-A7JS-01A-11R-A34R-07	https://portal.gdc.cancer.gov/cases/1bc03593-5ab6-4082-b157-7ea456845e28	Other and unspecified parts of tongue
TCGA-CN-4742-01A-02R-1514-07	https://portal.gdc.cancer.gov/cases/444e5bfc-d4e5-4b0d-b96d-88ecea8873e9	Other and unspecified parts of tongue
TCGA-IQ-A61H-01A-11R-A30B-07	https://portal.gdc.cancer.gov/cases/90d21b9b-dbb8-43a6-9817-67ed69fabdc0	Other and unspecified parts of tongue
TCGA-CX-7085-01A-21R-2016-07	https://portal.gdc.cancer.gov/cases/2a7b4613-f908-4e78-98ed-857dcd7ed774	Other and unspecified parts of tongue
TCGA-CV-7235-01A-11R-2016-07	https://portal.gdc.cancer.gov/cases/2fbafcc5-896c-4e50-8956-a61540fc89be	Floor of mouth
TCGA-C9-A47Z-01A-11R-A24H-07	https://portal.gdc.cancer.gov/cases/64a195f6-2212-4e81-bccc-e39c77a10908	Other and unspecified parts of tongue
TCGA-CR-7382-01A-11R-2132-07	https://portal.gdc.cancer.gov/cases/f030e410-2585-461e-ad23-9fdf026ac06c	Other and unspecified parts of tongue
TCGA-CR-7393-01A-11R-2016-07	https://portal.gdc.cancer.gov/cases/0f4bb968-6e10-4a86-a03e-37b61d084f31	Other and unspecified parts of tongue
TCGA-F7-A623-01A-11R-A28V-07	https://portal.gdc.cancer.gov/cases/fcb0c5e5-f63c-41b3-ae0e-3d1d6aaa66e4	Larynx
TCGA-QK-A652-01A-11R-A30B-07	https://portal.gdc.cancer.gov/cases/49eb77f3-f7d8-4e98-9f91-547543028877	Other and unspecified parts of tongue
TCGA-CR-7388-01A-11R-2016-07	https://portal.gdc.cancer.gov/cases/511b1de1-b855-47bb-a2f8-58dc5792be47	Larynx
TCGA-CV-A6K1-01A-11R-A31N-07	https://portal.gdc.cancer.gov/cases/3fb3d96e-85ef-4071-a220-2382f8d9de82	Larynx
TCGA-CN-5363-01A-01R-1436-07	https://portal.gdc.cancer.gov/cases/291b069c-9dde-4e1e-8430-85146bc94338	Larynx
TCGA-CV-6956-01A-21R-2016-07	https://portal.gdc.cancer.gov/cases/8c238d30-df8e-4e6b-98fc-21696269a294	Other and unspecified parts of tongue
TCGA-IQ-A6SG-01A-12R-A34R-07	https://portal.gdc.cancer.gov/cases/c2f1b2d5-1302-4e29-8889-37ba34e91de2	Other and unspecified parts of tongue
TCGA-UF-A7JC-01A-21R-A34R-07	https://portal.gdc.cancer.gov/cases/545c9f09-df14-4302-b131-519d141438d1	Floor of mouth
TCGA-QK-A6II-01A-11R-A31N-07	https://portal.gdc.cancer.gov/cases/3aea4cf5-ade6-4747-b1d1-c431564f5fa6	Floor of mouth
TCGA-CN-A49B-01A-31R-A24H-07	https://portal.gdc.cancer.gov/cases/6f02648b-0c48-46ea-874a-407f951f0409	Larynx
TCGA-IQ-A61E-01A-22R-A30B-07	https://portal.gdc.cancer.gov/cases/d3f786a6-5d72-4d6e-85fd-0c6ade9f6e95	Other and unspecified parts of tongue
TCGA-HD-7229-01A-11R-2016-07	https://portal.gdc.cancer.gov/cases/5c48e21f-1fe9-4007-9b0c-7ca766586fff	Larynx
TCGA-CV-6961-01A-21R-1915-07	https://portal.gdc.cancer.gov/cases/4075717b-2240-4842-a00a-0c4dbcb910c4	Other and unspecified parts of tongue
TCGA-CQ-5333-01A-01R-2403-07	https://portal.gdc.cancer.gov/cases/06a802b9-0b5c-4ee4-9823-56d2e8c78422	Other and unspecified parts of tongue
TCGA-CN-4733-01A-02R-1873-07	https://portal.gdc.cancer.gov/cases/dedd71b4-8537-4947-839e-90aceddd0893	Other and unspecified parts of tongue
TCGA-TN-A7HJ-01A-12R-A34R-07	https://portal.gdc.cancer.gov/cases/b3dbf9ad-9602-4e44-beac-1cfa5f8bba5d	Larynx
TCGA-CN-4736-01A-01R-1436-07	https://portal.gdc.cancer.gov/cases/0fb3e5ff-54f0-43c5-9322-541bb7825e7f	Other and unspecified parts of tongue
TCGA-CV-7433-01A-11R-2132-07	https://portal.gdc.cancer.gov/cases/c9c33b2a-bf99-4563-a220-01a5dbe3be92	Larynx
TCGA-CV-6934-01A-11R-1915-07	https://portal.gdc.cancer.gov/cases/4f5bc340-bdb5-418a-b3c4-96ac85e08b34	Other and unspecified parts of tongue
TCGA-CN-4726-01A-01R-1436-07	https://portal.gdc.cancer.gov/cases/5da2dbde-735b-4f05-b6d7-76de54d6d6ac	Other and unspecified parts of mouth
TCGA-BB-8601-01A-11R-2403-07	https://portal.gdc.cancer.gov/cases/360726f4-9b50-422d-b498-5acbbc3713ae	Floor of mouth
TCGA-CN-5355-01A-01R-1436-07	https://portal.gdc.cancer.gov/cases/45a10908-19e6-421a-8903-1440bfa57c9d	Larynx
TCGA-QK-A6IG-01A-11R-A31N-07	https://portal.gdc.cancer.gov/cases/3203d0ae-5fe9-4ff2-be0a-1d97f7684819	Other and unspecified parts of mouth
TCGA-D6-6826-01A-11R-1915-07	https://portal.gdc.cancer.gov/cases/31243867-8e9f-46e9-a213-b83544eb8028	Larynx
TCGA-CQ-A4CE-01A-11R-A266-07	https://portal.gdc.cancer.gov/cases/e1527704-8a97-445f-a5ee-357920cb28f7	Other and unspecified parts of tongue
TCGA-CV-A460-01A-21R-A24Z-07	https://portal.gdc.cancer.gov/cases/e08ff4f7-62fd-4240-9e8b-c3ad7a9b2c44	Larynx
TCGA-CV-7104-01A-11R-2016-07	https://portal.gdc.cancer.gov/cases/aa34f900-b2e4-4276-9d28-807ad11444ac	Other and unspecified parts of tongue
TCGA-UF-A7JF-01A-11R-A34R-07	https://portal.gdc.cancer.gov/cases/3bd2fcee-5b16-49f3-a717-f1e106bbc12f	Larynx
TCGA-F7-A61S-01A-11R-A28V-07	https://portal.gdc.cancer.gov/cases/7a211ce6-3162-4f58-bf24-9b68562913d5	Other and unspecified parts of tongue
TCGA-CN-6017-01A-11R-1686-07	https://portal.gdc.cancer.gov/cases/23c4e2eb-142b-4fcc-a974-9a248aec3f37	Other and unspecified parts of tongue
TCGA-P3-A6T8-01A-11R-A34R-07	https://portal.gdc.cancer.gov/cases/8f1b904e-39a7-4870-b0f4-efa1d43e50a8	Floor of mouth
TCGA-F7-A50J-01A-21R-A28V-07	https://portal.gdc.cancer.gov/cases/15e43ee8-3080-4895-84fb-a24ad3a68b97	Other and unspecified parts of tongue
TCGA-CR-7371-01A-11R-2016-07	https://portal.gdc.cancer.gov/cases/f8acc36b-1e7f-44b8-83b7-f894ad201833	Larynx
TCGA-CV-5432-01A-02R-1686-07	https://portal.gdc.cancer.gov/cases/d89b1fd6-bef4-4803-8ed3-3b442be600b6	Larynx
TCGA-CN-5360-01A-01R-1436-07	https://portal.gdc.cancer.gov/cases/5793879b-f663-4a10-9bd9-1acd2e189650	Larynx
TCGA-CQ-A4C6-01A-11R-A24Z-07	https://portal.gdc.cancer.gov/cases/5d850e54-24bb-4ae6-9e4b-09ecc7e7cfee	Other and unspecified parts of mouth
TCGA-MT-A7BN-01A-12R-A34R-07	https://portal.gdc.cancer.gov/cases/c060bdab-dce7-46b9-801c-48dfab4fad92	Floor of mouth
TCGA-CN-A641-01A-11R-A30B-07	https://portal.gdc.cancer.gov/cases/600d5316-b795-4ab2-86fc-52835059386f	Larynx
TCGA-CN-5356-01A-01R-1436-07	https://portal.gdc.cancer.gov/cases/e1fed7aa-2bce-45ae-b0c6-7f50ef97e425	Larynx
TCGA-CV-7242-01A-11R-2016-07	https://portal.gdc.cancer.gov/cases/4b4247e2-4446-44f5-8573-4cea8bf69f8e	Larynx
TCGA-CN-6988-01A-11R-1915-07	https://portal.gdc.cancer.gov/cases/426a24aa-82c3-42a4-90df-4837871ee286	Larynx
TCGA-D6-A6EN-01A-11R-A31N-07	https://portal.gdc.cancer.gov/cases/f13dfdcc-02f8-4a4c-a2fc-e6a45499bd4c	Other and unspecified parts of mouth
TCGA-CQ-A4C7-01A-11R-A24Z-07	https://portal.gdc.cancer.gov/cases/134223bd-5c03-4854-a034-ebd2c527833e	Floor of mouth
TCGA-CV-5435-01A-01R-1686-07	https://portal.gdc.cancer.gov/cases/cc23a09b-bca7-43e0-9ad0-bf272848492e	Larynx
TCGA-CR-7370-01A-11R-2132-07	https://portal.gdc.cancer.gov/cases/890b5a8b-703d-428d-8833-bc0ce26e80aa	Larynx
TCGA-CN-4722-01A-01R-1436-07	https://portal.gdc.cancer.gov/cases/b64bfca1-033c-4501-a900-103ac105c084	Larynx
TCGA-CN-6023-01A-11R-1686-07	https://portal.gdc.cancer.gov/cases/69efde94-a9f9-49ff-9c82-028c35940eda	Larynx
TCGA-CQ-A4CI-01A-11R-A266-07	https://portal.gdc.cancer.gov/cases/26cb1330-ce48-4006-8155-f6d52d3ab9b6	Other and unspecified parts of mouth
TCGA-BB-4224-01A-01R-1436-07	https://portal.gdc.cancer.gov/cases/58574e35-8a30-4207-b127-59fff7c87a43	Other and unspecified parts of tongue
TCGA-CN-6997-01A-11R-2016-07	https://portal.gdc.cancer.gov/cases/171890ae-0391-4d8c-9bd2-090d866a2c5b	Larynx
TCGA-CV-7101-01A-11R-2016-07	https://portal.gdc.cancer.gov/cases/241d9310-9137-42dd-b28d-0dc50c44cb43	Larynx
TCGA-BA-A6DG-01A-21R-A30B-07	https://portal.gdc.cancer.gov/cases/b7ac2f06-012a-436e-afde-7e4d653c84d9	Other and unspecified parts of tongue
TCGA-UF-A7JT-01A-11R-A34R-07	https://portal.gdc.cancer.gov/cases/12da9527-cf33-46c6-90cf-65478ff15cf9	Floor of mouth
TCGA-BA-7269-01A-11R-2016-07	https://portal.gdc.cancer.gov/cases/eb611a76-eecf-452c-bfbe-ab49b362f49c	Other and unspecified parts of tongue
TCGA-BB-A6UO-01A-12R-A34R-07	https://portal.gdc.cancer.gov/cases/ccd672df-44d4-421f-8727-0a05e513b6c8	Other and unspecified parts of tongue
TCGA-CN-6020-01A-11R-1686-07	https://portal.gdc.cancer.gov/cases/9283709d-d019-4291-a097-611a5c05244b	Floor of mouth
TCGA-CN-A63V-01A-11R-A466-07	https://portal.gdc.cancer.gov/cases/b8307f59-713f-404c-9a82-2450d2ad7507	Other and unspecified parts of mouth
TCGA-CV-7415-01A-11R-2081-07	https://portal.gdc.cancer.gov/cases/f22eac21-8a74-433a-b65c-3540d14a45cb	Larynx
TCGA-CV-6003-01A-11R-1686-07	https://portal.gdc.cancer.gov/cases/417b357e-c90e-4b63-ae7a-4b782038ffd3	Other and unspecified parts of tongue
TCGA-CN-6016-01A-11R-1686-07	https://portal.gdc.cancer.gov/cases/ffcf851d-7fa1-4b45-911a-a3fbd74c253a	Other and unspecified parts of tongue
TCGA-H7-A6C4-01A-11R-A30B-07	https://portal.gdc.cancer.gov/cases/ebfb8c1b-471f-4acb-a1fe-287e02cadba7	Other and unspecified parts of tongue
TCGA-BA-4076-01A-01R-1436-07	https://portal.gdc.cancer.gov/cases/7de19081-d5fd-468c-ad0d-f6e3e8b2ad70	Larynx
TCGA-CN-4735-01A-01R-1436-07	https://portal.gdc.cancer.gov/cases/fe844945-3ea9-449e-993c-df392fabcfd0	Larynx
TCGA-CR-6491-01A-11R-1873-07	https://portal.gdc.cancer.gov/cases/5fce954c-11b9-41f4-9471-4b5bdc0efa7f	Floor of mouth
TCGA-UP-A6WW-01A-12R-A34R-07	https://portal.gdc.cancer.gov/cases/f88ec55c-4c1e-4593-9c89-1981f220c0f8	Other and unspecified parts of tongue
TCGA-CV-7407-01A-11R-2081-07	https://portal.gdc.cancer.gov/cases/8b63be59-9ce6-45a0-80d9-4d20f4918cb9	Floor of mouth
TCGA-CN-5361-01A-01R-1436-07	https://portal.gdc.cancer.gov/cases/044579ef-16a6-4f00-b951-edc423d8a14f	Larynx
TCGA-CN-6998-01A-23R-2016-07	https://portal.gdc.cancer.gov/cases/039788ec-1364-40c7-9e9d-13dc305674e9	Other and unspecified parts of tongue
TCGA-F7-A50I-01A-11R-A28V-07	https://portal.gdc.cancer.gov/cases/795677d4-dc60-4ebd-a9df-e88713e5a4aa	Larynx
TCGA-T2-A6WX-01A-12R-A34R-07	https://portal.gdc.cancer.gov/cases/8b9e81da-ea22-4f6a-bdb1-281b0ec8a451	Floor of mouth
TCGA-CQ-6229-01A-11R-1915-07	https://portal.gdc.cancer.gov/cases/a091822c-447a-49a5-8c20-e329df79599c	Other and unspecified parts of tongue
TCGA-CN-A63U-01A-11R-A30B-07	https://portal.gdc.cancer.gov/cases/22233a31-023f-412f-9b42-73b58c51dee8	Larynx
TCGA-CV-6940-01A-11R-1915-07	https://portal.gdc.cancer.gov/cases/8b6e939c-c4b0-4d1e-a92c-ea998bc5d36a	Other and unspecified parts of mouth
TCGA-H7-8501-01A-11R-2403-07	https://portal.gdc.cancer.gov/cases/f090838e-7cc0-4ba8-b3a2-faaa99743785	Other and unspecified parts of mouth
TCGA-CV-7255-01A-11R-2016-07	https://portal.gdc.cancer.gov/cases/534f85f2-b9eb-45be-87d5-c3dffd13d541	Other and unspecified parts of tongue
TCGA-CV-6952-01A-11R-1915-07	https://portal.gdc.cancer.gov/cases/7ed006e8-461f-4664-bfff-55fa6812743c	Other and unspecified parts of tongue
TCGA-D6-A6ES-01A-12R-A31N-07	https://portal.gdc.cancer.gov/cases/b47fb978-2dfb-4abc-a5af-6e14dd684182	Larynx
TCGA-UF-A7J9-01A-12R-A34R-07	https://portal.gdc.cancer.gov/cases/82c47f60-b863-45f9-82dc-72d89753f4b1	Larynx
TCGA-MT-A51X-01A-11R-A266-07	https://portal.gdc.cancer.gov/cases/375e4b96-49da-4f65-9878-29f56fda9c2e	Other and unspecified parts of tongue
TCGA-CQ-7065-01A-11R-2081-07	https://portal.gdc.cancer.gov/cases/20ece2ca-8601-4cca-aec5-0a5c0b92594d	Other and unspecified parts of tongue
TCGA-F7-A61W-01A-11R-A28V-07	https://portal.gdc.cancer.gov/cases/8f6c64c9-7799-436d-bff0-b166e56532a8	Other and unspecified parts of tongue
TCGA-HD-A4C1-01A-11R-A24H-07	https://portal.gdc.cancer.gov/cases/765cc306-bdae-4caf-ad1e-35b8fe95c220	Other and unspecified parts of mouth
TCGA-D6-6517-01A-11R-1873-07	https://portal.gdc.cancer.gov/cases/ebe99910-e9f2-43dc-ad57-ac2f610b60c8	Larynx
TCGA-CV-7089-01A-11R-2016-07	https://portal.gdc.cancer.gov/cases/490950f3-2d1a-4174-a30d-b8f5654ff316	Larynx
TCGA-QK-AA3K-01A-11R-A39I-07	https://portal.gdc.cancer.gov/cases/09f6c3ab-b799-404a-b301-22b9caf33e82	Other and unspecified parts of tongue
TCGA-CN-5367-01A-01R-1436-07	https://portal.gdc.cancer.gov/cases/61d0709c-d148-413b-a7b5-c0c82ed2f32f	Other and unspecified parts of tongue
TCGA-WA-A7GZ-01A-11R-A34R-07	https://portal.gdc.cancer.gov/cases/f9e82d62-fafc-45b0-97cf-d1a4a3c884a1	Floor of mouth
TCGA-CV-6433-01A-11R-1686-07	https://portal.gdc.cancer.gov/cases/d5eedfb5-4fa3-4a1e-ad0d-ea550b22a5ba	Other and unspecified parts of tongue
TCGA-CN-5373-01A-01R-1436-07	https://portal.gdc.cancer.gov/cases/546f01d5-aed5-4fb8-91c0-0fd5e0fde935	Floor of mouth
TCGA-CV-7103-01A-21R-2016-07	https://portal.gdc.cancer.gov/cases/1dd23cd6-3aa8-4553-8813-04701451846e	Other and unspecified parts of tongue
TCGA-CN-6989-01A-11R-1915-07	https://portal.gdc.cancer.gov/cases/f33aa93f-b32d-4c4f-9a71-1e5ab69c6899	Larynx
TCGA-CV-7424-01A-11R-2081-07	https://portal.gdc.cancer.gov/cases/815119e3-13c4-4f63-98c7-10a519034a25	Larynx
TCGA-BA-4078-01A-01R-1436-07	https://portal.gdc.cancer.gov/cases/c7353d6a-82a2-4a0d-8cd4-8c8957943edb	Larynx
TCGA-CN-4739-01A-02R-1514-07	https://portal.gdc.cancer.gov/cases/7e3b90c1-8772-4e12-8050-a156558beb82	Larynx
TCGA-CV-5430-01A-02R-1686-07	https://portal.gdc.cancer.gov/cases/a4fcb7fd-9c22-4486-99c5-97da050c9fb3	Larynx
TCGA-D6-A6EQ-01A-11R-A31N-07	https://portal.gdc.cancer.gov/cases/1acda00d-04fb-4d71-99a4-996f92601827	Larynx
TCGA-CN-6995-01A-31R-2016-07	https://portal.gdc.cancer.gov/cases/396ccdcb-40eb-4299-8575-b26753054434	Floor of mouth
TCGA-D6-A6EO-01A-11R-A31N-07	https://portal.gdc.cancer.gov/cases/42d342d9-f8a5-4940-9b6b-5773d66055f9	Floor of mouth
TCGA-KU-A6H8-01A-21R-A34R-07	https://portal.gdc.cancer.gov/cases/9bf40eeb-9a87-44a2-a782-197ab954c937	Other and unspecified parts of tongue
TCGA-CN-6010-01A-11R-1686-07	https://portal.gdc.cancer.gov/cases/af31bf2c-8523-4376-bfa8-e2845848d651	Larynx
TCGA-CV-6936-01A-11R-1915-07	https://portal.gdc.cancer.gov/cases/93a265b7-6c23-4e5f-b797-c117793744bf	Floor of mouth
TCGA-D6-A4ZB-01A-11R-A24Z-07	https://portal.gdc.cancer.gov/cases/e08e1d99-81e1-454a-9bda-cda92c9e22b4	Other and unspecified parts of tongue
TCGA-CV-7422-01A-21R-2081-07	https://portal.gdc.cancer.gov/cases/2e73e016-61ff-4f23-9ca9-fd48d9050d82	Larynx
TCGA-CX-A4AQ-01A-11R-A24Z-07	https://portal.gdc.cancer.gov/cases/18334157-aa38-4859-a786-99a920a1fbe3	Floor of mouth
TCGA-CQ-5330-01A-01R-1686-07	https://portal.gdc.cancer.gov/cases/9ffa79fa-d2d8-48e1-8fd6-4b020ecf357c	Other and unspecified parts of tongue
TCGA-CV-A45R-01A-11R-A24H-07	https://portal.gdc.cancer.gov/cases/9180e195-dae9-4af9-90cf-71778bc9aefc	Other and unspecified parts of tongue
TCGA-P3-A6T4-01A-11R-A34R-07	https://portal.gdc.cancer.gov/cases/c7885e34-d5dc-4256-a4ad-944a27dfcfc2	Floor of mouth
TCGA-CV-6962-01A-11R-1915-07	https://portal.gdc.cancer.gov/cases/9bcf4ed8-bfb4-49aa-a37e-d91325926894	Larynx
TCGA-4P-AA8J-01A-11R-A39I-07	https://portal.gdc.cancer.gov/cases/757c56d0-8a49-464f-866a-ae98816de60b	Other and unspecified parts of tongue
TCGA-CV-A45P-01A-11R-A24H-07	https://portal.gdc.cancer.gov/cases/1c509ba7-2edf-4428-bd39-109c78b3fb30	Other and unspecified parts of tongue
TCGA-DQ-5631-01A-01R-1873-07	https://portal.gdc.cancer.gov/cases/10b3f56a-e61e-486b-8d3c-176668d5dc34	Other and unspecified parts of tongue
TCGA-CV-5436-01A-01R-1514-07	https://portal.gdc.cancer.gov/cases/94a47bf8-f673-45cb-a8d3-1031317d03b3	Floor of mouth
TCGA-DQ-5630-01A-01R-1873-07	https://portal.gdc.cancer.gov/cases/91a712b5-a724-48d0-ba06-4f6857683463	Other and unspecified parts of tongue
TCGA-DQ-7592-01A-11R-2081-07	https://portal.gdc.cancer.gov/cases/d82e6c52-9ea4-4f60-989c-cf95d464fd6f	Other and unspecified parts of tongue
TCGA-CQ-A4CG-01A-11R-A266-07	https://portal.gdc.cancer.gov/cases/e7a055d9-8d68-4e6b-bade-4b2585757210	Other and unspecified parts of mouth
TCGA-CV-5970-01A-11R-1686-07	https://portal.gdc.cancer.gov/cases/1f6167d9-c99d-4873-8d6e-e62a1c964135	Other and unspecified parts of tongue
TCGA-BB-4217-01A-11R-2081-07	https://portal.gdc.cancer.gov/cases/248fa778-0758-4681-a31f-371ea8d376e6	Larynx
TCGA-CR-7394-01A-11R-2016-07	https://portal.gdc.cancer.gov/cases/d296cdb5-a0f6-40cc-8ce7-73e4ccd176f3	Other and unspecified parts of tongue
TCGA-CV-7421-01A-11R-2081-07	https://portal.gdc.cancer.gov/cases/e0acb3aa-4cb4-43c9-ae36-2213536666a6	Larynx
TCGA-CV-6436-01A-11R-1686-07	https://portal.gdc.cancer.gov/cases/84fd72d1-f79d-493b-a341-826acd4aa942	Other and unspecified parts of tongue
TCGA-UF-A7JA-01A-12R-A34R-07	https://portal.gdc.cancer.gov/cases/97c3c5dc-5540-4713-805e-4d98fd8c03ad	Other and unspecified parts of mouth
TCGA-CQ-A4CB-01A-11R-A24Z-07	https://portal.gdc.cancer.gov/cases/6826ece7-1834-4367-b05b-fa92a271e179	Floor of mouth
TCGA-CX-7219-01A-11R-2016-07	https://portal.gdc.cancer.gov/cases/3ce5b304-6068-43ba-9e70-e4357d6d7a2a	Floor of mouth
TCGA-IQ-A61G-01A-11R-A30B-07	https://portal.gdc.cancer.gov/cases/c512ba69-7b90-4334-92eb-48ab91aa05f2	Floor of mouth
TCGA-CV-5434-01A-01R-1686-07	https://portal.gdc.cancer.gov/cases/dbe29e97-f111-41d3-a25f-3b9eb9bb099f	Larynx
TCGA-CV-5978-01A-11R-1686-07	https://portal.gdc.cancer.gov/cases/e16e9535-b20f-4c9a-8b5b-82df80c99448	Larynx
TCGA-CV-5977-01A-11R-1686-07	https://portal.gdc.cancer.gov/cases/50239d1d-b3a4-4240-ab83-b24ba67b1299	Other and unspecified parts of tongue
TCGA-CV-A6JU-01A-11R-A31N-07	https://portal.gdc.cancer.gov/cases/b1b3983d-37d2-4bef-bd17-708e3e600146	Other and unspecified parts of tongue
TCGA-CV-7102-01A-11R-2016-07	https://portal.gdc.cancer.gov/cases/5a976335-2326-46f0-abf1-29b744da1f43	Floor of mouth
TCGA-D6-A74Q-01A-11R-A34R-07	https://portal.gdc.cancer.gov/cases/f04f1c1c-6d6d-4a2b-ba88-110b08fcc596	Larynx
TCGA-D6-6824-01A-11R-1915-07	https://portal.gdc.cancer.gov/cases/63f6a127-e4e8-4e1c-8236-a2adb9594c8f	Larynx
TCGA-CV-7440-01A-11R-2132-07	https://portal.gdc.cancer.gov/cases/6715b957-0d48-439c-8cd7-bd9b204d39b0	Larynx
TCGA-CV-5444-01A-02R-1514-07	https://portal.gdc.cancer.gov/cases/4eacd173-025a-442b-8bce-890ccfdca586	Larynx
TCGA-CV-A45Z-01A-21R-A24Z-07	https://portal.gdc.cancer.gov/cases/e7174299-3ca7-4d51-9048-3ef3efde4e5c	Larynx
TCGA-BA-A6DE-01A-22R-A31N-07	https://portal.gdc.cancer.gov/cases/116ad004-929d-4c8d-8eee-883d132e0fe5	Other and unspecified parts of tongue
TCGA-D6-8569-01A-11R-2403-07	https://portal.gdc.cancer.gov/cases/83aa326a-09bf-41cf-945e-6b251f11f731	Other and unspecified parts of tongue
TCGA-CR-7401-01A-11R-2016-07	https://portal.gdc.cancer.gov/cases/e2e64c5d-44ba-42f0-ab9d-ec16b21d2545	Other and unspecified parts of tongue
TCGA-CV-7177-01A-11R-2016-07	https://portal.gdc.cancer.gov/cases/c539274c-e2bf-4b5f-ab56-35eff1569bac	Larynx
TCGA-CV-7238-01A-11R-2016-07	https://portal.gdc.cancer.gov/cases/78fcc813-d0a8-44aa-b004-62810dca9d12	Other and unspecified parts of tongue
TCGA-CV-7247-01A-11R-2016-07	https://portal.gdc.cancer.gov/cases/5e25ab76-a8ab-4779-aa03-8de658f18da1	Larynx
TCGA-CQ-7072-01A-21R-A30B-07	https://portal.gdc.cancer.gov/cases/d622bcab-5b5a-45a4-8c02-7bcfdbbb781c	Other and unspecified parts of tongue
TCGA-CV-A45T-01A-11R-A24H-07	https://portal.gdc.cancer.gov/cases/837bf19d-1e02-4c3d-9e65-8999f0652020	Other and unspecified parts of tongue
TCGA-BA-4075-01A-01R-1436-07	https://portal.gdc.cancer.gov/cases/6fa62461-e721-415a-8b0f-363b84292b82	Other and unspecified parts of tongue
TCGA-DQ-5624-01A-01R-1873-07	https://portal.gdc.cancer.gov/cases/b4a41682-4aca-4f1d-bacd-66f5e6ec7466	Other and unspecified parts of tongue
TCGA-BA-A6DD-01A-12R-A31N-07	https://portal.gdc.cancer.gov/cases/c4060ca5-33e0-4c83-b91c-742d75059bdc	Floor of mouth
TCGA-KU-A66S-01A-21R-A30B-07	https://portal.gdc.cancer.gov/cases/5ed1b22d-99ca-4c21-b5d4-851e4a6217e9	Larynx
TCGA-CV-5976-01A-11R-1686-07	https://portal.gdc.cancer.gov/cases/23062172-7361-4e61-8ee6-b0a613d72a24	Other and unspecified parts of tongue
TCGA-CR-7374-01A-11R-2016-07	https://portal.gdc.cancer.gov/cases/fc3ea52b-67ac-4876-949d-5464c436f3db	Larynx
TCGA-CV-6935-01A-11R-1915-07	https://portal.gdc.cancer.gov/cases/0871333c-1088-4af1-a365-12256643c5bd	Larynx
TCGA-CV-6954-01A-11R-1915-07	https://portal.gdc.cancer.gov/cases/402fd96c-76d3-4ac2-9f64-77bd34be0adb	Other and unspecified parts of tongue
TCGA-QK-A8Z8-01A-11R-A39I-07	https://portal.gdc.cancer.gov/cases/ac511727-185b-4ac0-b6c0-dc3a79657be6	Larynx
TCGA-CV-A465-01A-11R-A266-07	https://portal.gdc.cancer.gov/cases/6f8b9c64-16f1-4cd0-9cd6-a3c27d311cf8	Other and unspecified parts of tongue
TCGA-DQ-5629-01A-01R-1873-07	https://portal.gdc.cancer.gov/cases/e95e9e7d-a1ed-46eb-9cf8-1d355bf0577f	Larynx
TCGA-F7-7848-01A-11R-2132-07	https://portal.gdc.cancer.gov/cases/829b41b1-693b-4f7f-a5c2-68c14b079aae	Larynx
TCGA-CN-5359-01A-01R-1436-07	https://portal.gdc.cancer.gov/cases/bfaa4b3f-3e38-478e-99b3-013f2cda80f5	Floor of mouth
TCGA-P3-A5QA-01A-11R-A28V-07	https://portal.gdc.cancer.gov/cases/80d51546-c046-4af4-b3b3-b6bf5b1eab02	Other and unspecified parts of tongue
TCGA-CV-6948-01A-11R-1915-07	https://portal.gdc.cancer.gov/cases/fcf0dc48-b889-4593-a15b-aa715aae7bf5	Floor of mouth
TCGA-CN-6996-01A-11R-1915-07	https://portal.gdc.cancer.gov/cases/49b94421-fe82-4f24-8ef2-820674142418	Other and unspecified parts of tongue
TCGA-CV-5431-01A-01R-1514-07	https://portal.gdc.cancer.gov/cases/64bb5550-2735-4401-a0db-58ec1020a32d	Larynx
TCGA-T3-A92N-01A-11R-A39I-07	https://portal.gdc.cancer.gov/cases/db873dbd-d0c0-4a19-80e5-963dcfaf823e	Floor of mouth
TCGA-CV-7438-01A-21R-2132-07	https://portal.gdc.cancer.gov/cases/08a45833-16a3-4a57-a310-307ec086e558	Other and unspecified parts of tongue
TCGA-CR-7399-01A-11R-2016-07	https://portal.gdc.cancer.gov/cases/ed6ac43c-d921-4342-aeec-9ff8d8a31919	Larynx
TCGA-CQ-5334-01A-01R-1686-07	https://portal.gdc.cancer.gov/cases/1c25aad5-13f5-44dc-a18f-425d7626ce55	Other and unspecified parts of mouth
TCGA-CR-7402-01A-11R-2016-07	https://portal.gdc.cancer.gov/cases/91e30123-2265-4cf1-8389-f6462897837c	Larynx
TCGA-CR-7389-01A-11R-2016-07	https://portal.gdc.cancer.gov/cases/5422a86d-f9ff-4fb6-873e-bf7cc3de50e5	Larynx
TCGA-BA-6868-01B-12R-1915-07	https://portal.gdc.cancer.gov/cases/ed61706c-7fc1-4c5f-b473-7b0888ac5b73	Larynx
TCGA-CR-6488-01A-12R-2081-07	https://portal.gdc.cancer.gov/cases/f458d21d-1854-4baf-9eb1-79c29b663804	Other and unspecified parts of tongue
TCGA-CV-7238-11A-01R-2016-07	https://portal.gdc.cancer.gov/cases/78fcc813-d0a8-44aa-b004-62810dca9d12	Other and unspecified parts of tongue
TCGA-CV-6943-11A-01R-1915-07	https://portal.gdc.cancer.gov/cases/8b574abc-646b-4252-8eb7-b9c737d034d9	Base of tongue
TCGA-CV-6938-11A-01R-1915-07	https://portal.gdc.cancer.gov/cases/ff9db03d-f81c-4079-8b05-f5a8c05b8cfe	Other and ill-defined sites in lip, oral cavity and pharynx
TCGA-CV-7250-11A-01R-2016-07	https://portal.gdc.cancer.gov/cases/0858c8b7-e2eb-4461-b65e-9d476029ad8d	Larynx
TCGA-CV-6935-11A-01R-1915-07	https://portal.gdc.cancer.gov/cases/0871333c-1088-4af1-a365-12256643c5bd	Larynx
TCGA-H7-A6C5-11A-11R-A30B-07	https://portal.gdc.cancer.gov/cases/b6d1490a-ae85-4e99-a053-1614b498a081	Larynx
TCGA-CV-6933-11A-01R-1915-07	https://portal.gdc.cancer.gov/cases/2a749317-0156-4213-8482-b2c2d6e52e9b	Other and unspecified parts of tongue
TCGA-HD-8635-11A-01R-2403-07	https://portal.gdc.cancer.gov/cases/b843df7e-db06-4d29-b00d-6a93effd9191	Other and unspecified parts of tongue
TCGA-CV-6960-11A-01R-2016-07	https://portal.gdc.cancer.gov/cases/2c985b30-0f8f-4c8f-a924-cc6aad7ebf0d	Other and ill-defined sites in lip, oral cavity and pharynx
TCGA-CV-7103-11A-01R-2016-07	https://portal.gdc.cancer.gov/cases/1dd23cd6-3aa8-4553-8813-04701451846e	Other and unspecified parts of tongue
TCGA-CV-7183-11A-01R-2016-07	https://portal.gdc.cancer.gov/cases/de206681-3e27-4d4f-8669-aefb12b5b1e3	Other and ill-defined sites in lip, oral cavity and pharynx
TCGA-CV-7437-11A-01R-2132-07	https://portal.gdc.cancer.gov/cases/a4cb2c52-15e2-45c8-aff9-23339217d167	Larynx
TCGA-CV-6962-11A-01R-1915-07	https://portal.gdc.cancer.gov/cases/9bcf4ed8-bfb4-49aa-a37e-d91325926894	Larynx
TCGA-CV-7423-11A-01R-2081-07	https://portal.gdc.cancer.gov/cases/f3a626e4-2d93-4d13-a34c-de0e0c6118ac	Other and ill-defined sites in lip, oral cavity and pharynx
TCGA-CV-7406-11A-01R-2081-07	https://portal.gdc.cancer.gov/cases/2c6d6c93-fb6d-47f7-a868-5e9a82c75d4c	Base of tongue
TCGA-HD-A6I0-11A-11R-A31N-07	https://portal.gdc.cancer.gov/cases/dec3c21b-3f59-472f-8573-27b0e830aa92	Other and unspecified parts of mouth
TCGA-CV-7440-11A-01R-2187-07	https://portal.gdc.cancer.gov/cases/6715b957-0d48-439c-8cd7-bd9b204d39b0	Larynx
TCGA-CV-7097-11A-01R-2016-07	https://portal.gdc.cancer.gov/cases/9d0f5938-6a01-4c06-8536-dff834f7f2f9	Other and ill-defined sites in lip, oral cavity and pharynx
TCGA-H7-A6C4-11A-21R-A466-07	https://portal.gdc.cancer.gov/cases/ebfb8c1b-471f-4acb-a1fe-287e02cadba7	Other and unspecified parts of tongue
TCGA-CV-7178-11A-01R-2016-07	https://portal.gdc.cancer.gov/cases/8f044599-3fbe-4b69-b67d-49aee9168545	Other and ill-defined sites in lip, oral cavity and pharynx
TCGA-CV-7425-11A-01R-2081-07	https://portal.gdc.cancer.gov/cases/d2e43b2d-2b28-441a-8f03-a43ae7dfc1ce	Other and ill-defined sites in lip, oral cavity and pharynx
TCGA-CV-6934-11A-01R-1915-07	https://portal.gdc.cancer.gov/cases/4f5bc340-bdb5-418a-b3c4-96ac85e08b34	Other and unspecified parts of tongue
TCGA-WA-A7GZ-11A-11R-A34R-07	https://portal.gdc.cancer.gov/cases/f9e82d62-fafc-45b0-97cf-d1a4a3c884a1	Floor of mouth
TCGA-CV-7101-11A-01R-2016-07	https://portal.gdc.cancer.gov/cases/241d9310-9137-42dd-b28d-0dc50c44cb43	Larynx
TCGA-CV-7235-11A-01R-2016-07	https://portal.gdc.cancer.gov/cases/2fbafcc5-896c-4e50-8956-a61540fc89be	Floor of mouth
TCGA-HD-A6HZ-11A-11R-A31N-07	https://portal.gdc.cancer.gov/cases/9205dc07-93f5-4b5e-924e-8e097616160f	Other and unspecified parts of tongu
TCGA-CV-6956-11A-01R-2016-07	https://portal.gdc.cancer.gov/cases/8c238d30-df8e-4e6b-98fc-21696269a294	Other and unspecified parts of tongue
TCGA-CV-7438-11A-01R-2132-07	https://portal.gdc.cancer.gov/cases/08a45833-16a3-4a57-a310-307ec086e558	Other and unspecified parts of tongue
TCGA-CV-7177-11A-01R-2016-07	https://portal.gdc.cancer.gov/cases/c539274c-e2bf-4b5f-ab56-35eff1569bac	Larynx
TCGA-CV-6936-11A-01R-1915-07	https://portal.gdc.cancer.gov/cases/93a265b7-6c23-4e5f-b797-c117793744bf	Floor of mouth
TCGA-CV-7245-11A-01R-2016-07	https://portal.gdc.cancer.gov/cases/ae2051a3-f851-4cb3-af18-029f4574b179	Larynx
TCGA-CV-7261-11A-01R-2016-07	https://portal.gdc.cancer.gov/cases/55f96a9c-e2c8-4243-8a7e-94bc6fab73a6	Larynx
TCGA-CV-7091-11A-01R-2016-07	https://portal.gdc.cancer.gov/cases/2a192049-6435-49ab-8444-ddeb2b9ee774	Other and ill-defined sites in lip, oral cavity and pharynx
TCGA-CV-7255-11A-01R-2016-07	https://portal.gdc.cancer.gov/cases/534f85f2-b9eb-45be-87d5-c3dffd13d541	Other and unspecified parts of tongue
TCGA-CV-7252-11A-01R-2016-07	https://portal.gdc.cancer.gov/cases/24ecbe19-a9ea-4215-a7f1-74300f9ed2a9	Other and ill-defined sites in lip, oral cavity and pharynx
TCGA-CV-7434-11A-01R-2132-07	https://portal.gdc.cancer.gov/cases/63b50e1c-7948-464f-bff1-8e0e5daafcc5	Other and ill-defined sites in lip, oral cavity and pharynx
TCGA-CV-7424-11A-01R-2081-07	https://portal.gdc.cancer.gov/cases/815119e3-13c4-4f63-98c7-10a519034a25	Larynx
TCGA-CV-7242-11A-01R-2016-07	https://portal.gdc.cancer.gov/cases/4b4247e2-4446-44f5-8573-4cea8bf69f8e	Larynx
TCGA-CV-6961-11A-01R-1915-07	https://portal.gdc.cancer.gov/cases/4075717b-2240-4842-a00a-0c4dbcb910c4	Other and unspecified parts of tongue
TCGA-CV-7432-11A-01R-2132-07	https://portal.gdc.cancer.gov/cases/eaf674dd-9909-4879-b9a3-74253169eddd	Other and ill-defined sites in lip, oral cavity and pharynx
TCGA-CV-7416-11A-01R-2081-07	https://portal.gdc.cancer.gov/cases/96415324-6859-41eb-8d07-be4e6f7d9781	Other and ill-defined sites in lip, oral cavity and pharynx
TCGA-CV-6939-11A-01R-1915-07	https://portal.gdc.cancer.gov/cases/e7d1f0dd-eec0-4670-a2ba-00ffe38c6382	Other and unspecified parts of tongue
TCGA-CV-6959-11A-01R-1915-07	https://portal.gdc.cancer.gov/cases/ef3ce0e5-d2e8-4616-8b1a-a78c591cf235	Other and unspecified parts of tongue
TCGA-CV-6955-11A-01R-2016-07	https://portal.gdc.cancer.gov/cases/f3ee1127-ed53-43e8-825e-1e5516371054	Other and ill-defined sites in lip, oral cavity and pharynx
