# Supplementary material for: Construction and analysis of a lncRNA-miRNA-mRNA network based on competitive endogenous RNA reveal functional lncRNAs in oral cancer
Source: BMC Med Genomics. 2020 Jun 22;13:84. doi: 10.1186/s12920-020-00741-w (PMC7310129; doi:10.1186/s12920-020-00741-w)
Supplement: Supplementary file 3 — Additional file 3. Potential co-expression competing triples (lncRNA-miRNA-mRNA triples) [file 12920_2020_741_MOESM3_ESM.xls]

## Sheet: Sheet1
Additional file 3. Potential co-expression competing triples (lncRNA-miRNA-mRNA triples)
Node1	Node2	Node3
AGAP11	hsa-miR-135a-5p	RASAL2，FCHO2
AGAP11	hsa-miR-139-5p	MBNL3
AGAP11	hsa-miR-17-5p	FCHO2，RORA，YOD1，LPIN1，TMOD3，KAT2B
AGAP11	hsa-miR-20b-5p	FCHO2，KAT2B，YOD1，RORA
AGAP11	hsa-miR-206	MXD1，CITED2
AGAP11	hsa-miR-613	MXD1，CITED2
AGAP11	hsa-miR-590-5p	MBNL3，RASAL2，YOD1
AGAP11	hsa-miR-3619-5p	EPS8L2
AGAP11	hsa-miR-216b-5p	TAB3，ETFDH，RORA，SORT1
AGAP11	hsa-miR-217	YOD1，MXD1
AGAP11	hsa-miR-22-3p	MYO6
AGAP11	hsa-miR-23b-3p	TAB3，TJP1，RORA，YOD1
AGAP11	hsa-miR-24-3p	YOD1，USP54
AGAP11	hsa-miR-1297	TAB3，RIOK3，MLANA
AGAP11	hsa-miR-27a-3p	LPIN1，TAB3
AGAP11	hsa-miR-107	TJP1，RORA
AGAP11	hsa-miR-449c-5p	MLANA
AGAP11	hsa-miR-455-5p	WDR26，TJP1
AGAP11	hsa-miR-129-5p	MBNL3，RORA，RASAL2，NEBL
HCP5	hsa-miR-507	MYO10，ETS1，LUM
HCP5	hsa-miR-137	GBP1，LURAP1L
HCP5	hsa-miR-139-5p	ETS1，CYP24A1
HCP5	hsa-miR-140-5p	MYO10
HCP5	hsa-miR-1244	NUP155，LBH
HCP5	hsa-miR-17-5p	ENTPD7，PGM2L1，IFNAR2，MICB，CEP72，F2R，PLEKHO2，SH2B3，FMNL3，TLR7，STK17B，MMP3，LASP1，MFHAS1，PTPDC1，BTN3A2，CD274
HCP5	hsa-miR-20b-5p	PTPDC1，PGM2L1，PLEKHO2，CD274，STK17B，LASP1，FMNL3
HCP5	hsa-miR-761	F2R，NEK6，PLEKHO2，RCSD1，QSOX2，LPCAT1
HCP5	hsa-miR-3619-5p	F2R，QSOX2，RCSD1，LPCAT1，NEK6，PLEKHO2
HCP5	hsa-miR-216b-5p	PSTPIP2，BTN3A2，CCL8，NLRC5
HCP5	hsa-miR-508-3p	MINPP1，UBASH3B
HCP5	hsa-miR-22-3p	INHBB，SLC7A7
HCP5	hsa-miR-23b-3p	NEK6，TNFAIP3，LASP1，HOXD10，MFHAS1
HCP5	hsa-miR-24-3p	TNFAIP3，SLC2A3，DSN1，POLR3D，SH2B3，PIM2，IL7R，NFE2L1，DENND5A，PSTPIP2，BTN3A2，NEK6
HCP5	hsa-miR-363-3p	LURAP1L，SH2B3，UBASH3B，MFHAS1
HCP5	hsa-miR-1297	XDH，SLC2A3，SMG8，PARP14，TAP1，NEK6，MFHAS1，GBP1，INHBB，MINPP1
HCP5	hsa-miR-27a-3p	PGM2L1，LPCAT1，NEK6，LBH，NRP2
HCP5	hsa-miR-107	TGIF2，ENTPD7，SLC2A3，GANAB
HCP5	hsa-miR-375	LPCAT1
HCP5	hsa-miR-425-5p	SHCBP1
HCP5	hsa-miR-125a-5p	TNFAIP3，CYP24A1，MFHAS1，LBH，ETS1
HCP5	hsa-miR-125b-5p	CYP24A1，LBH，ETS1，TNFAIP3，FMNL3，MFHAS1，QSOX2
HCP5	hsa-miR-490-3p	RCSD1，MYO10
UCA1	hsa-miR-135a-5p	ABAT
EPB41L4A-AS1	hsa-miR-17-5p	FIBIN
EPB41L4A-AS1	hsa-miR-20b-5p	FIBIN
EPB41L4A-AS1	hsa-miR-217	EFNA5
EPB41L4A-AS1	hsa-miR-425-5p	ACACB
AC073321	hsa-miR-27a-3p	TGFBR3，ASAH1
AC073321	hsa-miR-107	TGFBR3，PCSK5
AC073321	hsa-miR-507	MRPS10，RAET1E，ZDHHC11
AC073321	hsa-miR-129-5p	RAET1E，GALNT12，ITPR2
SOX21-AS1	hsa-miR-301b-3p	ARHGEF26
SOX21-AS1	hsa-miR-4295	ARHGEF26
SOX21-AS1	hsa-miR-3666	ARHGEF26
HCG22	hsa-miR-507	MRPS10，WDR26，ZDHHC11，SECISBP2L，C1orf21
HCG22	hsa-miR-139-5p	MOSPD1
HCG22	hsa-miR-140-5p	PHACTR2，MRPS10，KAT2B，FAM214A，MYO6，MPC1，FCHO2，NDUFA2，YOD1
HCG22	hsa-miR-876-3p	WDR26，CUL4B
HCG22	hsa-miR-1244	PHACTR2，PIK3C2G，PTN
HCG22	hsa-miR-216b-5p	ETFDH
HCG22	hsa-miR-508-3p	ABLIM3
HCG22	hsa-miR-22-3p	SLC48A1，RAB5B，MYO6，PHACTR4，LRRC20，PHACTR2
HCG22	hsa-miR-23b-3p	UBL3，YOD1
HCG22	hsa-miR-27a-3p	EPB41L4A，LPIN1，ITSN2
HCG22	hsa-miR-425-5p	HSPB8
HCG22	hsa-miR-455-5p	CAST，WDR26
HCG22	hsa-miR-129-5p	GALNT12，RASAL2，PHACTR4，MGLL，ITPR2
HCG22	hsa-miR-490-3p	PHACTR2，VAT1，FAM214A，RASAL2
CRNDE	hsa-miR-146b-5p	ZNF117
CRNDE	hsa-miR-217	TRIM13
CRNDE	hsa-miR-22-3p	TRIM13
CRNDE	hsa-miR-23b-3p	ZNF117
CRNDE	hsa-miR-363-3p	CHCHD10
LINC00491	hsa-miR-429	CCNE2
LINC00491	hsa-miR-27a-3p	HOXA10
LINC00515	hsa-miR-140-5p	PRDM1，ERC2
LINC00515	hsa-miR-876-3p	DLG2
LINC00515	hsa-miR-24-3p	POU4F2，DLG2
LINC00515	hsa-miR-33a-3p	RALGPS2，SLC4A4，IKZF2，DENND4C，DLG2
