# Supplementary material for: Construction and analysis of a lncRNA-miRNA-mRNA network based on competitive endogenous RNA reveal functional lncRNAs in oral cancer
Source: BMC Med Genomics. 2020 Jun 22;13:84. doi: 10.1186/s12920-020-00741-w (PMC7310129; doi:10.1186/s12920-020-00741-w)
Supplement: Supplementary file 5 — Additional file 5. The enriched Gene ontology (GO) terms of linked mRNA in the ceRNA network. [file 12920_2020_741_MOESM5_ESM.xls]

## Sheet: Sheet1
Additional file 5. The enriched Gene ontology (GO) terms of linked mRNA in the ceRNA network
Number	Term	P-value	Benjamini corrected P-value	Enrichment score
1	collagen binding	1.5914e-09	1.2815e-06	8.79822
2	extracellular matrix binding	3.5721e-07	0.000143824	6.44708
3	cell adhesion molecule binding	8.56773e-07	0.000229976	6.06713
4	integrin binding	1.31576e-06	0.000264884	5.88082
5	growth factor binding	2.10593e-06	0.000339166	5.67656
6	actin binding	9.35554e-06	0.00125561	5.02893
7	laminin binding	2.28734e-05	0.00263131	4.64067
8	transcriptional activator activity, RNA polymerase II transcription regulatory region sequence-specific DNA binding	3.16545e-05	0.00318627	4.49957
9	proteoglycan binding	3.68064e-05	0.00329321	4.43408
10	fibronectin binding	0.000114127	0.00919026	3.94261
11	sulfur compound binding	0.000164244	0.0120236	3.78451
12	insulin-like growth factor binding	0.000240625	0.0161472	3.61866
13	heparin binding	0.000279109	0.017289	3.55423
14	microfilament motor activity	0.000330015	0.0189821	3.48147
15	extracellular matrix structural constituent	0.000642007	0.0344656	3.19246
16	cytokine binding	0.000725666	0.0350982	3.13926
17	glycosaminoglycan binding	0.000740963	0.0350982	3.1302
18	actin filament binding	0.000891577	0.0398864	3.04984
Note: term: the name of GO term; P-value: the P value obtained from the significant difference test; enrichment score: the enrichment score of GO, which was accounted by -log 10(P-value); Benjamini corrected P-value: Benjamini and Hochberg False Discovery Rate (FDR) correction.
