# Supplementary material for: Construction and analysis of a lncRNA-miRNA-mRNA network based on competitive endogenous RNA reveal functional lncRNAs in oral cancer
Source: BMC Med Genomics. 2020 Jun 22;13:84. doi: 10.1186/s12920-020-00741-w (PMC7310129; doi:10.1186/s12920-020-00741-w)
Supplement: Supplementary file 6 — Additional file 6. The enriched pathway terms of linked mRNA in the ceRNA network. [file 12920_2020_741_MOESM6_ESM.xls]

## Sheet: Sheet1
Additional file 6. The enriched pathway terms of linked mRNA in the ceRNA network
Number	Definition	P-Value	Enrichment score	Benjamini corrected P-value
1	hsa05222:Small cell lung cancer	1.25495e-06	5.90137	0.000177098
2	hsa05165:Human papillomavirus infection	1.82111e-06	5.73966	0.000177098
3	hsa04512:ECM-receptor interaction	2.02702e-06	5.69314	0.000177098
4	hsa04668:TNF signaling pathway	3.25484e-06	5.48747	0.000213278
5	hsa04350:TGF-beta signaling pathway	6.80745e-06	5.16702	0.000356854
6	hsa04151:PI3K-Akt signaling pathway	2.27124e-05	4.64374	0.000992174
7	hsa04657:IL-17 signaling pathway	0.000104064	3.9827	0.00389654
8	hsa04510:Focal adhesion	0.000161909	3.79073	0.00530465
9	hsa05205:Proteoglycans in cancer	0.000562486	3.24989	0.0163812
10	hsa05146:Amoebiasis	0.00160273	2.79514	0.0420084
Note: definition: interpretation of the pathway; P-value: the P value obtained from the significant difference test; enrichment score: the enrichment score of the pathway, which was accounted by -log 10(P-value); Benjamini corrected P-value: Benjamini and Hochberg False Discovery Rate (FDR) correction.
