# Supplementary material for: Construction and analysis of a lncRNA-miRNA-mRNA network based on competitive endogenous RNA reveal functional lncRNAs in oral cancer
Source: BMC Med Genomics. 2020 Jun 22;13:84. doi: 10.1186/s12920-020-00741-w (PMC7310129; doi:10.1186/s12920-020-00741-w)
Supplement: Supplementary file 8 — Additional file 8. All differentially expressed genes identified between oral cancer tissues and matched normal tissues. [file 12920_2020_741_MOESM8_ESM.xls]

## Sheet: Sheet2
Additional file 8. All differentially expressed genes identified between oral cancer tissues and matched normal tissues.
Gene	logFC	AveExpr	t	P.Value	adj.P.Val	B
HOXD11	-2.68512	5.57231	-7.50696	9.87255e-13	1.0326e-11	16.7506
HOXC11	-2.54931	5.19163	-4.9405	1.40327e-06	5.64612e-06	3.61187
IGF2BP1	-2.45923	5.38276	-5.3529	1.91437e-07	8.97381e-07	6.27916
LHX5	-2.44719	5.22815	-4.28872	2.54276e-05	8.13935e-05	1.20046
HOXC8	-2.4419	5.26356	-9.61941	6.47967e-19	1.54323e-17	27.5483
HOXB9	-2.42867	4.77942	-3.72909	0.000236309	0.000629704	-1.21362
HOXD13	-2.38043	5.09	-3.80117	0.000179788	0.000489851	0.0571789
ADAMTS20	-2.36691	4.42107	-4.52823	9.09764e-06	3.18123e-05	0.87456
HOXA11	-2.35665	4.90242	-6.4666	4.99793e-10	3.53725e-09	8.81911
LHX1	-2.34968	4.56371	-4.37011	1.80189e-05	5.93305e-05	1.10455
ZIC5	-2.32518	5.43421	-7.90026	8.08364e-14	9.88e-13	19.2712
HOXA13	-2.26598	4.62788	-7.32735	3.01662e-12	2.95515e-11	14.5446
PAEP	-2.12252	4.67383	-6.05717	4.88071e-09	2.95305e-08	7.51312
RNASE10	-2.1209	4.9954	-5.41221	1.4235e-07	6.79555e-07	5.44853
HOXC9	-2.08542	5.33504	-9.30254	6.14339e-18	1.30083e-16	25.2456
IBSP	-2.06933	5.02465	-8.51543	1.39493e-15	2.13769e-14	22.239
HOXC10	-2.06068	5.29869	-3.50968	0.000529338	0.00130922	-0.500636
HOXC6	-2.0181	5.48443	-10.0508	2.87326e-20	8.21473e-19	30.1555
GAST	-1.95408	5.1436	-6.78204	8.06391e-11	6.4412e-10	12.5315
KHDC1L	-1.91187	5.12254	-6.26332	1.56945e-09	1.03251e-08	10.4564
SOST	-1.85229	4.79621	-8.195	1.1806e-14	1.61307e-13	20.1361
PLAC1	-1.80551	5.31965	-8.16441	1.44414e-14	1.95872e-13	20.828
ZAN	-1.7832	5.12221	-5.80512	1.88387e-08	1.03833e-07	6.56006
HOXA10	-1.74611	5.6825	-8.89271	1.06748e-16	1.8826e-15	25.9258
RPSAP52	-1.73207	5.19764	-10.0135	3.7699e-20	1.05916e-18	32.875
TRIML2	-1.73194	4.45768	-6.19031	2.35278e-09	1.50736e-08	8.7739
SLCO1B3	-1.71897	5.0461	-4.65413	5.20946e-06	1.89197e-05	3.50053
GNGT1	-1.70942	5.33646	-5.29209	2.58718e-07	1.19084e-06	6.3687
PYY2	-1.70932	5.48584	-3.88127	0.000132052	0.000369484	0.824131
HTR1D	-1.68436	5.00631	-9.22043	1.09398e-17	2.24081e-16	27.0842
GPR50	-1.67858	4.00913	-5.30183	2.46585e-07	1.13984e-06	4.58328
CSF2	-1.65006	5.19052	-7.51317	9.49547e-13	9.97178e-12	17.5179
CNTD2	-1.64667	5.22549	-8.47781	1.79659e-15	2.7053e-14	23.3815
CSAG1	-1.6399	4.18471	-3.40341	0.000771478	0.00184756	-1.42879
EN1	-1.6271	5.54483	-4.99071	1.1082e-06	4.53625e-06	5.20877
MAGEA3	-1.6232	4.33978	-2.45674	0.0146803	0.0267515	-3.1929
HOXC13	-1.59994	5.77274	-5.98969	7.03488e-09	4.13554e-08	9.95921
GRP	-1.59936	4.6982	-4.31807	2.24706e-05	7.26629e-05	1.36744
GPR158	-1.57415	5.4749	-5.36311	1.81946e-07	8.56294e-07	6.72738
SLC5A12	-1.5723	5.22759	-4.88896	1.78475e-06	7.04349e-06	4.24826
SOX11	-1.5706	5.45922	-7.95476	5.68113e-14	7.10415e-13	19.5008
MAGEA6	-1.54148	4.22873	-2.58882	0.0101776	0.0192826	-2.87295
NLRP7	-1.53856	5.01239	-5.77108	2.25372e-08	1.23016e-07	7.65264
CALB1	-1.52942	5.36982	-4.68904	4.4539e-06	1.63356e-05	3.91107
PRAME	-1.52697	5.1123	-2.57047	0.0107182	0.0201948	-2.77149
C1orf68	-1.4893	4.61519	-1.33047	0.18454	0.248272	-4.51439
ZIC2	-1.47552	5.8077	-6.03642	5.46312e-09	3.27837e-08	9.88182
LCE1F	-1.47211	4.42944	-2.88139	0.00429254	0.00879235	-2.7024
DLX6	-1.45892	5.461	-9.94347	6.2725e-20	1.72129e-18	33.9173
HOXA7	-1.45879	5.03146	-6.07935	4.32535e-09	2.64576e-08	10.0802
FOXI3	-1.44151	4.12385	-1.6303	0.10426	0.151766	-4.39703
LHX2	-1.43796	5.26113	-8.63888	6.0548e-16	9.78722e-15	24.8971
RXFP1	-1.40558	4.72498	-5.51609	8.42416e-08	4.15289e-07	5.18916
FIBCD1	-1.40217	5.33572	-6.48978	4.37952e-10	3.1303e-09	12.3202
LHX9	-1.40211	4.54119	-6.87231	4.73397e-11	3.91382e-10	13.3083
CCL11	-1.40203	5.35069	-7.47724	1.18902e-12	1.23172e-11	17.6122
IGFL3	-1.39364	4.75347	-5.67097	3.80153e-08	2.00016e-07	7.9492
CA9	-1.37426	6.03102	-6.26154	1.58506e-09	1.04172e-08	11.3412
GJB7	-1.35167	4.84404	-5.87808	1.27963e-08	7.21529e-08	9.03441
MAGEA4	-1.34257	4.60556	-1.97693	0.0491154	0.0780124	-3.83582
FGF19	-1.34196	3.72655	-1.7795	0.0763359	0.115187	-4.3307
MAGEA1	-1.33903	3.38677	-2.90602	0.00397874	0.00821833	-3.0263
MAGEB2	-1.32014	3.42166	-3.45289	0.000648118	0.00157215	-1.87182
COL2A1	-1.31301	5.37091	-10.0695	2.50632e-20	7.22933e-19	34.6594
MAGEA12	-1.29882	3.4895	-3.37382	0.000855419	0.00203085	-1.77879
SOHLH1	-1.29813	3.57042	-2.72483	0.00687402	0.0135271	-3.21563
FOLR3	-1.28381	4.96711	-5.49267	9.48801e-08	4.64383e-07	7.17481
HOXA9	-1.27652	5.2227	-6.52758	3.52875e-10	2.55598e-09	12.2494
MMP13	-1.26219	6.22804	-4.38999	1.65527e-05	5.48517e-05	2.52124
FOXL2	-1.25536	5.33445	-7.06676	1.48001e-11	1.32395e-10	15.6118
HORMAD1	-1.2538	4.94176	-1.32645	0.185864	0.249588	-4.5163
HOXC4	-1.23697	5.59947	-11.67	1.51603e-25	8.63075e-24	46.5944
NR5A1	-1.2327	4.1806	-3.88287	0.000131235	0.000367357	0.175411
CST1	-1.23254	5.18464	-4.18805	3.86606e-05	0.000119793	1.98776
COL10A1	-1.20594	6.06986	-6.16327	2.73104e-09	1.72669e-08	10.8624
KRT71	-1.20508	3.75252	-2.19635	0.0289577	0.0488715	-4.11379
SLC24A2	-1.18085	5.398	-10.5225	8.92608e-22	3.15696e-20	37.5635
HOXB13	-1.18074	4.12955	-3.43678	0.000686088	0.00165713	-1.04457
SLCO1A2	-1.16746	5.07388	-4.28335	2.60069e-05	8.31044e-05	2.27449
FGF5	-1.16637	4.32053	-5.51093	8.64787e-08	4.25348e-07	6.50869
SPDYC	-1.13895	3.74025	-4.09645	5.62195e-05	0.000168685	0.615059
ATP6V0D2	-1.13858	5.2176	-9.00692	4.84828e-17	9.01585e-16	27.0781
DLX2	-1.13436	5.4276	-4.35401	1.92973e-05	6.31088e-05	2.45038
HAPLN1	-1.13181	5.62163	-11.9188	2.22365e-26	1.4504e-24	48.5294
EN2	-1.11961	5.29547	-6.78187	8.0718e-11	6.44354e-10	14.165
IL11	-1.1124	5.87325	-11.7001	1.20261e-25	6.93769e-24	47.3154
PTPRN	-1.10913	5.29933	-7.64011	4.26776e-13	4.70251e-12	18.8166
MYH16	-1.0991	5.31221	-14.5604	1.87184e-35	4.04941e-33	67.5914
HOXD10	-1.0932	5.98353	-7.66306	3.68989e-13	4.10058e-12	19.418
DSCAM	-1.06077	4.64487	-4.19509	3.75534e-05	0.000116585	1.78602
CDSN	-1.05915	4.81797	-2.39855	0.0171715	0.0308108	-3.14269
GTF2IRD2P1	-1.0582	5.83301	-14.5413	2.18089e-35	4.64064e-33	69.1691
C11orf87	-1.05628	4.28129	-5.39666	1.53887e-07	7.31131e-07	6.55078
SFTA1P	-1.03792	4.83608	-4.8553	2.08614e-06	8.10478e-06	4.02461
ANXA10	-1.03189	4.3299	-2.44442	0.0151791	0.0275482	-3.33926
NLRP10	-1.01697	4.4823	-1.95059	0.0521897	0.0823346	-3.94192
ROS1	-1.00341	5.17422	-4.97475	1.19478e-06	4.86916e-06	5.08613
HOXB7	-1.00076	5.93149	-7.36033	2.46035e-12	2.44903e-11	17.5632
WNT2	-1.0003	5.62429	-7.6294	4.56687e-13	5.01082e-12	19.1381
TMPRSS11B	1.00218	5.32242	5.0916	6.85847e-07	2.93418e-06	5.44912
NPY6R	1.00811	4.13887	9.89834	8.70091e-20	2.35287e-18	33.7997
RBP4	1.01251	4.65432	4.00406	8.14809e-05	0.000237668	0.997239
ASB10	1.01413	3.39873	7.78519	1.69423e-13	1.98118e-12	18.5248
CDH12	1.01456	3.65772	1.62247	0.105925	0.153878	-4.39994
RPS6KA6	1.01877	4.95033	3.01013	0.00287044	0.00611593	-1.77106
CAPN6	1.0198	5.13904	15.2242	9.00052e-38	2.92067e-35	75.0137
C7	1.02299	5.05669	6.64042	1.84219e-10	1.39102e-09	13.3693
WIF1	1.02582	4.65283	0.722443	0.470677	0.548026	-4.68134
APOBEC2	1.02609	4.77344	10.2213	8.25142e-21	2.5088e-19	36.5995
CSN3	1.03337	2.77821	2.57309	0.0106396	0.0200629	-3.88183
ACER1	1.04267	4.68613	0.84859	0.396897	0.476129	-4.65471
FAM3B	1.04385	5.61683	4.09443	5.66813e-05	0.000170031	1.63632
ABRA	1.04447	3.79129	5.26453	2.96319e-07	1.34913e-06	5.64195
SCGB2A2	1.04447	2.82852	2.53979	0.0116798	0.0217948	-3.90453
MUC5B	1.05708	5.40226	2.6265	0.00914326	0.0174786	-2.78455
B3GALT5	1.06767	5.24434	4.07201	6.20581e-05	0.000184878	1.50165
AGR3	1.07417	3.96374	2.40723	0.0167774	0.0301497	-3.38411
CRNN	1.08387	5.77358	4.10183	5.50055e-05	0.000165386	1.2177
PPP1R3A	1.08729	3.72875	9.8841	9.64552e-20	2.58675e-18	33.2601
EXTL1	1.09122	4.54453	4.89684	1.72056e-06	6.8088e-06	4.05544
SLC38A3	1.09217	5.04828	10.3952	2.2934e-21	7.55541e-20	36.9043
CHRDL1	1.09636	5.27753	5.38752	1.61082e-07	7.63361e-07	6.95761
KRT35	1.10527	2.6165	3.66266	0.000302894	0.000788362	-3.03067
TFF1	1.10597	3.54849	5.72918	2.80726e-08	1.50323e-07	6.76688
GLYATL2	1.11037	4.79686	5.82807	1.66867e-08	9.28392e-08	8.80172
CHRM1	1.11388	3.63164	1.74078	0.0829154	0.12382	-4.34739
SCGB1A1	1.11576	4.16985	1.09992	0.272395	0.347249	-4.58907
TMEM213	1.12586	3.78489	1.55007	0.122352	0.174042	-4.43031
AQP5	1.12666	5.27331	1.5262	0.128186	0.181248	-4.48212
SLC9A4	1.13353	4.73176	2.33974	0.0200613	0.0353509	-3.30103
GSTA1	1.13748	5.01557	1.39345	0.164686	0.22494	-4.51765
ERBB4	1.13984	4.67768	8.86325	1.30743e-16	2.28405e-15	26.6393
HTR3A	1.14286	4.60064	5.6272	4.76777e-08	2.45578e-07	7.48092
TCEAL2	1.15785	4.736	6.15429	2.86929e-09	1.80793e-08	9.48073
GP2	1.16422	3.10691	2.14941	0.0325332	0.0541873	-4.13979
ADH1C	1.18512	4.83336	0.881366	0.378941	0.457975	-4.64711
NPPC	1.18896	4.54223	2.46402	0.0143921	0.0262816	-3.30433
CYP11A1	1.19152	4.86433	15.8607	5.34303e-40	2.7741e-37	79.3593
LDLRAD1	1.20865	4.18324	1.39668	0.163712	0.223918	-4.49023
ODAM	1.21288	3.84687	7.08352	1.33757e-11	1.20484e-10	14.821
NRG2	1.22595	4.95115	5.74796	2.54441e-08	1.37245e-07	7.04829
PCP4	1.23602	3.04074	2.82801	0.00505167	0.0102087	-3.70422
CST5	1.24289	2.37033	13.4957	9.2839e-32	1.11579e-29	45.2326
CDH19	1.2451	4.60466	17.5719	5.59944e-46	1.21135e-42	92.4544
AQP7	1.2672	4.55258	3.15309	0.00180673	0.00401634	-2.23954
BMP3	1.2876	4.36042	7.39757	1.95313e-12	1.96524e-11	17.5832
KBTBD12	1.30561	4.42003	8.85001	1.43197e-16	2.48821e-15	26.2274
CLDN8	1.30761	4.97722	14.4886	3.32806e-35	6.74972e-33	69.1024
PEBP4	1.31241	4.2561	3.30751	0.00107532	0.00249288	-1.46181
SLITRK5	1.32359	4.64108	1.64156	0.1019	0.148764	-4.3914
C6orf58	1.34053	4.32127	3.9638	9.55808e-05	0.000274842	0.49516
PLIN1	1.34117	4.55807	3.82944	0.000161331	0.000443431	-0.233533
C9orf152	1.3488	4.81013	0.932236	0.352087	0.430734	-4.63473
SFTA2	1.37237	3.8404	5.28302	2.70551e-07	1.24013e-06	4.69867
GDF10	1.37948	4.66089	8.39568	3.11515e-15	4.58829e-14	22.2896
PPP1R1A	1.38282	4.61553	5.20129	4.03738e-07	1.7947e-06	5.89576
ASB11	1.38603	3.39132	7.0024	2.17973e-11	1.90269e-10	12.8824
C16orf89	1.42036	4.35822	3.808	0.000175153	0.000477824	-0.290959
HTN3	1.42118	2.66574	6.20036	2.2257e-09	1.43301e-08	4.82327
CDH22	1.42822	4.59772	19.0217	5.28375e-51	2.2861e-47	103.107
DHRS7C	1.42942	3.0517	2.41908	0.0162527	0.029304	-3.97923
CLDN10	1.44215	4.94659	2.09235	0.0373857	0.0612741	-3.67624
CIDEA	1.44839	4.70868	8.64424	5.83867e-16	9.46142e-15	24.1315
HTN1	1.46636	2.80001	6.02362	5.85569e-09	3.49136e-08	4.3367
PRB4	1.48134	2.59803	4.02754	7.4192e-05	0.000217876	-2.68813
MUC21	1.49662	5.2388	5.69674	3.32502e-08	1.7656e-07	8.44055
HCG22	1.52077	4.38502	5.66581	3.90471e-08	2.04946e-07	7.49888
SCGB2A1	1.56853	3.64856	2.37005	0.0185222	0.0329249	-4.00889
HP	1.58425	4.44122	3.11062	0.00207675	0.00456112	-2.31402
TOX3	1.59592	4.27396	1.88857	0.0600728	0.0932264	-4.27637
PRH2	1.63173	3.89834	4.01828	7.699e-05	0.000225506	0.237598
CFTR	1.64804	4.76991	12.1375	4.07749e-27	2.8764e-25	49.632
PCSK2	1.68248	3.89594	2.88795	0.00420683	0.00863315	-3.65807
SLC27A6	1.68764	4.69554	10.0331	3.26858e-20	9.24318e-19	33.0218
DCT	1.71118	3.57014	2.94577	0.00351609	0.00735755	-3.61542
THRSP	1.75609	3.40051	3.30461	0.00108606	0.00251419	-3.33258
CCDC60	1.80252	3.91269	3.79241	0.000185902	0.000505131	-1.05357
B3GNT6	1.83628	4.12683	1.83291	0.0679693	0.104161	-4.30366
CRISP3	1.84814	5.01735	7.58736	5.95582e-13	6.44759e-12	18.8671
CHST9	1.85213	4.47393	3.32328	0.00101871	0.00237523	-1.18471
LRRC26	1.85607	3.47598	2.94788	0.00349303	0.00731401	-3.6147
ADH1B	1.91163	4.39295	3.74765	0.000220338	0.000590905	-0.437476
MUC7	1.96809	3.78233	1.51495	0.131011	0.184618	-4.44451
STATH	1.97227	4.46439	6.73678	1.05134e-10	8.23062e-10	13.8243
AQP4	2.02963	3.81249	2.53051	0.0119855	0.0222882	-3.90681
PIP	2.07809	3.63317	9.66165	4.78887e-19	1.17282e-17	29.8525
CYP2F1	2.10916	3.49955	2.28034	0.0234046	0.0404033	-4.06305
EDN3	2.12707	3.83999	5.01006	1.01131e-06	4.17029e-06	3.06477
DLK1	2.14331	3.49677	1.98933	0.0477223	0.0760137	-4.22531
SMR3B	2.20031	2.82558	3.29198	0.00113394	0.00261523	-3.34589
HMGCS2	2.39293	4.06451	1.48689	0.138265	0.193267	-4.45571
MYOC	2.76869	3.28291	4.44356	1.31487e-05	4.45032e-05	0.330705
ADIPOQ	3.00139	3.04949	3.10233	0.00213363	0.00467103	-3.49646
