# Supplementary material for: Construction and analysis of a lncRNA-miRNA-mRNA network based on competitive endogenous RNA reveal functional lncRNAs in oral cancer
Source: BMC Med Genomics. 2020 Jun 22;13:84. doi: 10.1186/s12920-020-00741-w (PMC7310129; doi:10.1186/s12920-020-00741-w)
Supplement: Supplementary file 9 — Additional file 9. The enriched Gene ontology (GO) terms of up-regulated genes in oral cancer. [file 12920_2020_741_MOESM9_ESM.xls]

## Sheet: Sheet1
Additional file 9. The enriched Gene ontology (GO) terms of up-regulated genes in oral cancer
	ID	Description	Benjamini corrected P-value
Biological Processes (BP)	GO:0016337	cell-cell adhesion	0.00203
	GO:0042446	hormone biosynthetic process	0.00203
	GO:0006833	water transport	0.00203
	GO:0042044	fluid transport	0.00203
	GO:0048545	response to steroid hormone stimulus	0.00332
	GO:0007588	excretion	0.00354
	GO:0043627	response to estrogen stimulus	0.00354
	GO:0016338	calcium-independent cell-cell adhesion	0.00416
	GO:0007155	cell adhesion	0.00438
	GO:0022610	biological adhesion	0.00438
	GO:0050804	regulation of synaptic transmission	0.0049
	GO:0051969	regulation of transmission of nerve impulse	0.00507
	GO:0010817	regulation of hormone levels	0.00507
	GO:0031644	regulation of neurological system process	0.00533
	GO:0006694	steroid biosynthetic process	0.0069
	GO:0042445	hormone metabolic process	0.00854
	GO:0015793	glycerol transport	0.00896
Cellular Components (CC)	GO:0005576	extracellular region	2.26e-05
	GO:0044421	extracellular region part	0.00436
	GO:0005923	tight junction	0.00436
	GO:0070160	occluding junction	0.00436
	GO:0043296	apical junction complex	0.00436
	GO:0016327	apicolateral plasma membrane	0.00985
Molecular Function (MF)	GO:0005372	water transporter activity	0.00176
	GO:0015250	water channel activity	0.00176
	GO:0042802	identical protein binding	0.00715
	GO:0015168	glycerol transmembrane transporter activity	0.00896
	GO:0015254	glycerol channel activity	0.00896
	GO:0031705	bombesin receptor binding	0.00896
	GO:0031708	endothelin B receptor binding	0.00896
	GO:0047961	glycine N-acyltransferase activity	0.00896
	GO:0050508	glucuronosyl-N-acetylglucosaminyl-proteoglycan 4-alpha-N-acetylglucosaminyltransferase activity	0.00896
Note: Benjamini corrected P-value: Benjamini and Hochberg False Discovery Rate (FDR) correction.
