# Supplementary material for: Construction and analysis of a lncRNA-miRNA-mRNA network based on competitive endogenous RNA reveal functional lncRNAs in oral cancer
Source: BMC Med Genomics. 2020 Jun 22;13:84. doi: 10.1186/s12920-020-00741-w (PMC7310129; doi:10.1186/s12920-020-00741-w)
Supplement: Supplementary file 10 — Additional file 10. The enriched Gene ontology (GO) terms of down-regulated genes in oral cancer. [file 12920_2020_741_MOESM10_ESM.xls]

## Sheet: Sheet1
Additional file 10. The enriched Gene ontology (GO) terms of down-regulated genes in oral cancer
	ID	Description	Benjamini corrected P-value
Biological Processes (BP)	GO:0003002	regionalization	1.24e-27
	GO:0009952	anterior/posterior pattern formation	1.11e-26
	GO:0007389	pattern specification process	1.81e-24
	GO:0001501	skeletal system development	1.14e-20
	GO:0048598	embryonic morphogenesis	7.56e-19
	GO:0009954	proximal/distal pattern formation	3.54e-15
	GO:0030326	embryonic limb morphogenesis	3.54e-15
	GO:0035113	embryonic appendage morphogenesis	3.54e-15
	GO:0035107	appendage morphogenesis	8.38e-15
	GO:0035108	limb morphogenesis	8.38e-15
	GO:0048736	appendage development	8.38e-15
	GO:0060173	limb development	8.38e-15
	GO:0051252	regulation of RNA metabolic process	2.49e-12
	GO:0006355	regulation of transcription, DNA-dependent	1.47e-11
	GO:0048705	skeletal system morphogenesis	9.27e-11
	GO:0048706	embryonic skeletal system development	1.18e-10
	GO:0001655	urogenital system development	4.31e-09
	GO:0045449	regulation of transcription	1.09e-08
	GO:0043009	chordate embryonic development	4.04e-08
	GO:0035295	tube development	1.38e-07
	GO:0009792	embryonic development ending in birth or egg hatching	1.64e-07
	GO:0042733	embryonic digit morphogenesis	2.05e-07
	GO:0048732	gland development	2.8e-07
	GO:0009953	dorsal/ventral pattern formation	4.12e-07
	GO:0048562	embryonic organ morphogenesis	5.49e-07
	GO:0035239	tube morphogenesis	1.82e-06
	GO:0048568	embryonic organ development	2.1e-06
	GO:0048729	tissue morphogenesis	2.63e-06
	GO:0002009	morphogenesis of an epithelium	2.84e-06
	GO:0048704	embryonic skeletal system morphogenesis	5.57e-06
	GO:0007398	ectoderm development	1.98e-05
	GO:0007267	cell-cell signaling	4.26e-05
	GO:0045944	positive regulation of transcription from RNA polymerase II promoter	5.1e-05
	GO:0007423	sensory organ development	6.8e-05
	GO:0046546	development of primary male sexual characteristics	7.92e-05
	GO:0048592	eye morphogenesis	7.92e-05
	GO:0006357	regulation of transcription from RNA polymerase II promoter	0.000111
	GO:0048608	reproductive structure development	0.000135
	GO:0045893	positive regulation of transcription, DNA-dependent	0.000179
	GO:0060429	epithelium development	0.000179
	GO:0051254	positive regulation of RNA metabolic process	0.000185
	GO:0008544	epidermis development	0.000247
	GO:0021680	cerebellar Purkinje cell layer development	0.000248
	GO:0045941	positive regulation of transcription	0.000386
	GO:0021517	ventral spinal cord development	0.000386
	GO:0021522	spinal cord motor neuron differentiation	0.000386
	GO:0010628	positive regulation of gene expression	0.000411
	GO:0046661	male sex differentiation	0.00051
	GO:0021575	hindbrain morphogenesis	0.000531
	GO:0030539	male genitalia development	0.000531
	GO:0045935	positive regulation of nucleobase, nucleoside, nucleotide and nucleic acid metabolic process	0.000597
	GO:0008284	positive regulation of cell proliferation	0.00061
	GO:0003006	reproductive developmental process	0.000651
	GO:0048806	genitalia development	0.000682
	GO:0051173	positive regulation of nitrogen compound metabolic process	0.000682
	GO:0010557	positive regulation of macromolecule biosynthetic process	0.000767
	GO:0022037	metencephalon development	0.000863
	GO:0031328	positive regulation of cellular biosynthetic process	0.00089
	GO:0009891	positive regulation of biosynthetic process	0.000973
	GO:0048663	neuron fate commitment	0.00105
	GO:0045137	development of primary sexual characteristics	0.00164
	GO:0030097	hemopoiesis	0.00174
	GO:0001841	neural tube formation	0.00174
	GO:0001843	neural tube closure	0.00174
	GO:0014020	primary neural tube formation	0.00174
	GO:0060606	tube closure	0.00174
	GO:0042127	regulation of cell proliferation	0.00186
	GO:0001838	embryonic epithelial tube formation	0.0019
	GO:0030902	hindbrain development	0.0019
	GO:0035148	tube lumen formation	0.0019
	GO:0007548	sex differentiation	0.0019
	GO:0010604	positive regulation of macromolecule metabolic process	0.0019
	GO:0060562	epithelial tube morphogenesis	0.00215
	GO:0021915	neural tube development	0.00241
	GO:0048839	inner ear development	0.00241
	GO:0016331	morphogenesis of embryonic epithelium	0.00271
	GO:0030099	myeloid cell differentiation	0.00339
	GO:0030182	neuron differentiation	0.00479
	GO:0045597	positive regulation of cell differentiation	0.00609
	GO:0048666	neuron development	0.00723
	GO:0046545	development of primary female sexual characteristics	0.00809
	GO:0046660	female sex differentiation	0.00809
	GO:0048534	hemopoietic or lymphoid organ development	0.00809
	GO:0002520	immune system development	0.00929
Cellular Components (CC)	GO:0005576	extracellular region	6.19e-05
	GO:0044421	extracellular region part	0.000261
	GO:0005615	extracellular space	0.000514
	GO:0005578	proteinaceous extracellular matrix	0.00966
	GO:0005581	collagen	0.00966
Molecular Function (MF)	GO:0043565	sequence-specific DNA binding	6.68e-24
	GO:0003700	transcription factor activity	1.32e-16
	GO:0030528	transcription regulator activity	3.36e-12
	GO:0003677	DNA binding	7.59e-10
	GO:0003702	RNA polymerase II transcription factor activity	0.000886
	GO:0008514	organic anion transmembrane transporter activity	0.000966
	GO:0015125	bile acid transmembrane transporter activity	0.000966
	GO:0016564	transcription repressor activity	0.00279
	GO:0008028	monocarboxylic acid transmembrane transporter activity	0.00423
Note: Benjamini corrected P-value: Benjamini and Hochberg False Discovery Rate (FDR) correction.
